# Supplementary material for: Differential microRNA expression following infection with a mouse-adapted, highly virulent avian H5N2 virus
Source: BMC Microbiol. 2014 Sep 30;14:252. doi: 10.1186/s12866-014-0252-0 (PMC4189662; doi:10.1186/s12866-014-0252-0)
Supplement: Additional file 2: — GO terms of molecular function for the predicted targets of the selected miRNAs. Potential target genes of 4 selected miRNAs were predicted using miRanda version 3.0. Then all target genes of each miRNA were used for the gene ontology (GO) analysis using DAVID version 6.7. [file 12866_2014_252_MOESM2_ESM.xlsx]

## Sheet: all
miRNA	Category	Term	Count	%	PValue	Genes	List Total	Pop Hits	Pop Total	Fold Enrichment	Bonferroni	Benjamini	FDR
miR-147-3p	GOTERM_BP_FAT	GO:0000077~DNA damage checkpoint	4	0.518807	0.0876417	ENSMUST00000096359, ENSMUST00000078891, ENSMUST00000037440, ENSMUST00000080598, ENSMUST00000002473	480	30	13588	3.77444	1	0.845513	79.5929
miR-301a-3p	GOTERM_BP_FAT	GO:0000087~M phase of mitotic cell cycle	16	1.93705	0.00822344	ENSMUST00000034239, ENSMUST00000020457, ENSMUST00000026710, ENSMUST00000005066, ENSMUST00000084828, ENSMUST00000036256, ENSMUST00000054234, ENSMUST00000086210, ENSMUST00000043848, ENSMUST00000020689, ENSMUST00000080202, ENSMUST00000087341, ENSMUST00000046769, ENSMUST00000093191, ENSMUST00000049543, ENSMUST00000077674, ENSMUST00000042954	525	194	13588	2.13459	1	0.736104	13.1886
miR-146b-3p	GOTERM_MF_FAT	GO:0000166~nucleotide binding	64	11.6364	0.0489074	ENSMUST00000034728, ENSMUST00000023522, ENSMUST00000082425, ENSMUST00000045078, ENSMUST00000027401, ENSMUST00000041382, ENSMUST00000053025, ENSMUST00000027777, ENSMUST00000067715, ENSMUST00000080254, ENSMUST00000094104, ENSMUST00000101045, ENSMUST00000039211, ENSMUST00000006104, ENSMUST00000061973, ENSMUST00000101044, ENSMUST00000044901, ENSMUST00000030164, ENSMUST00000100128, ENSMUST00000001780,…	315	2183	13288	1.23673	1	0.941985	51.5337
miR-147-3p	GOTERM_MF_FAT	GO:0000166~nucleotide binding	107	13.8781	0.00224235	ENSMUST00000027929, ENSMUST00000053266, ENSMUST00000021468, ENSMUST00000044532, ENSMUST00000084218, ENSMUST00000082428, ENSMUST00000033990, ENSMUST00000028730, ENSMUST00000024518, ENSMUST00000046935, ENSMUST00000071057, ENSMUST00000034592, ENSMUST00000030769, ENSMUST00000082152, ENSMUST00000021527, ENSMUST00000013559, ENSMUST00000072836, ENSMUST00000080449, ENSMUST00000034290, ENSMUST00000031640,…	499	2183	13288	1.30524	0.760148	0.760148	3.2867
miR-151-5p	GOTERM_MF_FAT	GO:0000166~nucleotide binding	100	12.7389	0.00948499	ENSMUST00000002735, ENSMUST00000025523, ENSMUST00000080932, ENSMUST00000014698, ENSMUST00000040649, ENSMUST00000047441, ENSMUST00000103142, ENSMUST00000071056, ENSMUST00000024518, ENSMUST00000034612, ENSMUST00000034822, ENSMUST00000002626, ENSMUST00000030561, ENSMUST00000031640, ENSMUST00000023867, ENSMUST00000005069, ENSMUST00000076859, ENSMUST00000000451, ENSMUST00000072013, ENSMUST00000022136,…	484	2183	13288	1.25765	0.997069	0.361514	13.1629
miR-223-3p	GOTERM_MF_FAT	GO:0000166~nucleotide binding	101	13.5935	0.0021121	ENSMUST00000036772, ENSMUST00000066778, ENSMUST00000102738, ENSMUST00000051437, ENSMUST00000080736, ENSMUST00000025668, ENSMUST00000018887, ENSMUST00000066804, ENSMUST00000064076, ENSMUST00000087104, ENSMUST00000002626, ENSMUST00000031646, ENSMUST00000100036, ENSMUST00000028222, ENSMUST00000014812, ENSMUST00000022136, ENSMUST00000033500, ENSMUST00000095342, ENSMUST00000040043, ENSMUST00000074447,…	466	2183	13288	1.31929	0.712158	0.712158	3.06679
miR-301a-3p	GOTERM_MF_FAT	GO:0000166~nucleotide binding	107	12.954	0.00826299	ENSMUST00000018610, ENSMUST00000043406, ENSMUST00000013773, ENSMUST00000062405, ENSMUST00000044532, ENSMUST00000014698, ENSMUST00000084219, ENSMUST00000044332, ENSMUST00000030381, ENSMUST00000098622, ENSMUST00000029730, ENSMUST00000053501, ENSMUST00000033580, ENSMUST00000004428, ENSMUST00000030800, ENSMUST00000100036, ENSMUST00000036256, ENSMUST00000005066, ENSMUST00000101564, ENSMUST00000043767,…	520	2183	13288	1.25252	0.993715	0.81546	11.5604
miR-301a-3p	GOTERM_BP_FAT	GO:0000184~nuclear-transcribed mRNA catabolic process, nonsense-mediated decay	5	0.605327	0.0166554	ENSMUST00000034539, ENSMUST00000085571, ENSMUST00000097781, ENSMUST00000020801, ENSMUST00000025350	525	26	13588	4.97729	1	0.80325	24.9995
miR-223-3p	GOTERM_BP_FAT	GO:0000226~microtubule cytoskeleton organization	9	1.21131	0.0394121	ENSMUST00000093369, ENSMUST00000043098, ENSMUST00000024851, ENSMUST00000034206, ENSMUST00000057684, ENSMUST00000088216, ENSMUST00000030636, ENSMUST00000005365, ENSMUST00000080736, ENSMUST00000042954	473	111	13588	2.32924	1	0.99538	49.9214
miR-301a-3p	GOTERM_BP_FAT	GO:0000278~mitotic cell cycle	19	2.30024	0.00650265	ENSMUST00000034239, ENSMUST00000020457, ENSMUST00000026710, ENSMUST00000005066, ENSMUST00000084828, ENSMUST00000036256, ENSMUST00000054234, ENSMUST00000086210, ENSMUST00000043848, ENSMUST00000032142, ENSMUST00000043098, ENSMUST00000089287, ENSMUST00000020156, ENSMUST00000020689, ENSMUST00000080202, ENSMUST00000087341, ENSMUST00000046769, ENSMUST00000093191, ENSMUST00000049543, ENSMUST00000077674,…	525	244	13588	2.01539	0.999997	0.75423	10.5724
miR-223-3p	GOTERM_BP_FAT	GO:0000279~M phase	16	2.15343	0.0691069	ENSMUST00000056725, ENSMUST00000034981, ENSMUST00000026710, ENSMUST00000014812, ENSMUST00000045026, ENSMUST00000071134, ENSMUST00000016569, ENSMUST00000007790, ENSMUST00000024851, ENSMUST00000040043, ENSMUST00000038341, ENSMUST00000030636, ENSMUST00000005365, ENSMUST00000042954, ENSMUST00000053760, ENSMUST00000026416	473	283	13588	1.62416	1	0.991674	70.819
miR-301a-3p	GOTERM_BP_FAT	GO:0000279~M phase	19	2.30024	0.0261756	ENSMUST00000049811, ENSMUST00000034239, ENSMUST00000020457, ENSMUST00000026710, ENSMUST00000005066, ENSMUST00000084828, ENSMUST00000036256, ENSMUST00000054234, ENSMUST00000086210, ENSMUST00000043848, ENSMUST00000098331, ENSMUST00000080202, ENSMUST00000020689, ENSMUST00000091898, ENSMUST00000087341, ENSMUST00000046769, ENSMUST00000093191, ENSMUST00000049543, ENSMUST00000077674, ENSMUST00000042954,…	525	283	13588	1.73765	1	0.861244	36.5111
miR-301a-3p	GOTERM_BP_FAT	GO:0000280~nuclear division	15	1.81598	0.0154585	ENSMUST00000034239, ENSMUST00000020457, ENSMUST00000026710, ENSMUST00000005066, ENSMUST00000084828, ENSMUST00000036256, ENSMUST00000054234, ENSMUST00000086210, ENSMUST00000043848, ENSMUST00000020689, ENSMUST00000087341, ENSMUST00000046769, ENSMUST00000093191, ENSMUST00000049543, ENSMUST00000077674, ENSMUST00000042954	525	190	13588	2.04331	1	0.812811	23.4204
miR-146b-3p	GOTERM_MF_FAT	GO:0000287~magnesium ion binding	18	3.27273	0.0172671	ENSMUST00000035053, ENSMUST00000089058, ENSMUST00000071268, ENSMUST00000076155, ENSMUST00000099959, ENSMUST00000080149, ENSMUST00000023522, ENSMUST00000025903, ENSMUST00000045542, ENSMUST00000027251, ENSMUST00000002848, ENSMUST00000037678, ENSMUST00000015481, ENSMUST00000036276, ENSMUST00000005719, ENSMUST00000037055, ENSMUST00000101045, ENSMUST00000080926, ENSMUST00000061973, ENSMUST00000040128,…	315	409	13288	1.85651	0.999864	0.988325	22.2439
miR-151-5p	GOTERM_CC_FAT	GO:0000428~DNA-directed RNA polymerase complex	4	0.509554	0.0282848	ENSMUST00000025106, ENSMUST00000000793, ENSMUST00000096261, ENSMUST00000043870	471	18	12504	5.8995	0.999939	0.856241	32.3205
miR-301a-3p	GOTERM_CC_FAT	GO:0000932~cytoplasmic mRNA processing body	5	0.605327	0.00595683	ENSMUST00000084285, ENSMUST00000098836, ENSMUST00000098331, ENSMUST00000025350, ENSMUST00000094053	472	20	12504	6.62288	0.886366	0.886366	7.89033
miR-301a-3p	GOTERM_BP_FAT	GO:0000956~nuclear-transcribed mRNA catabolic process	6	0.726392	0.00812454	ENSMUST00000034539, ENSMUST00000085571, ENSMUST00000071711, ENSMUST00000097781, ENSMUST00000020801, ENSMUST00000025350	525	33	13588	4.7058	1	0.762065	13.0402
miR-147-3p	GOTERM_BP_FAT	GO:0001501~skeletal system development	20	2.59403	0.00598481	ENSMUST00000000187, ENSMUST00000072863, ENSMUST00000061745, ENSMUST00000079327, ENSMUST00000066708, ENSMUST00000034187, ENSMUST00000078137, ENSMUST00000054588, ENSMUST00000033621, ENSMUST00000048680, ENSMUST00000030191, ENSMUST00000047008, ENSMUST00000048128, ENSMUST00000080664, ENSMUST00000044234, ENSMUST00000039345, ENSMUST00000056391, ENSMUST00000021513, ENSMUST00000029422, ENSMUST00000013633,…	480	285	13588	1.98655	0.999997	0.551624	9.87848
miR-147-3p	GOTERM_BP_FAT	GO:0001657~ureteric bud development	5	0.648508	0.0595655	ENSMUST00000026241, ENSMUST00000072863, ENSMUST00000094301, ENSMUST00000063278, ENSMUST00000038569, ENSMUST00000026240, ENSMUST00000080664	480	42	13588	3.37004	1	0.842655	65.4967
miR-147-3p	GOTERM_BP_FAT	GO:0001658~branching involved in ureteric bud morphogenesis	4	0.518807	0.074394	ENSMUST00000026241, ENSMUST00000072863, ENSMUST00000063278, ENSMUST00000026240, ENSMUST00000080664	480	28	13588	4.04405	1	0.863488	73.8024
miR-147-3p	GOTERM_BP_FAT	GO:0001701~in utero embryonic development	17	2.20493	0.0277744	ENSMUST00000079894, ENSMUST00000087285, ENSMUST00000034745, ENSMUST00000044234, ENSMUST00000032429, ENSMUST00000103115, ENSMUST00000039345, ENSMUST00000095932, ENSMUST00000009392, ENSMUST00000055256, ENSMUST00000022781, ENSMUST00000070642, ENSMUST00000081182, ENSMUST00000067060, ENSMUST00000028783, ENSMUST00000038107, ENSMUST00000030456, ENSMUST00000009713	480	267	13588	1.8024	1	0.769805	38.6184
miR-301a-3p	GOTERM_BP_FAT	GO:0001701~in utero embryonic development	16	1.93705	0.0933948	ENSMUST00000028948, ENSMUST00000023215, ENSMUST00000005066, ENSMUST00000084828, ENSMUST00000028386, ENSMUST00000022115, ENSMUST00000023952, ENSMUST00000021530, ENSMUST00000020156, ENSMUST00000001562, ENSMUST00000004478, ENSMUST00000022781, ENSMUST00000014917, ENSMUST00000102592, ENSMUST00000038107, ENSMUST00000025453	525	267	13588	1.55098	1	0.933578	81.3507
miR-223-3p	GOTERM_MF_FAT	GO:0001727~lipid kinase activity	4	0.538358	0.0669469	ENSMUST00000081154, ENSMUST00000035037, ENSMUST00000066778, ENSMUST00000077730	466	27	13288	4.22445	1	0.909355	63.9699
miR-146b-3p	GOTERM_BP_FAT	GO:0001764~neuron migration	5	0.909091	0.0857585	ENSMUST00000081165, ENSMUST00000033093, ENSMUST00000046565, ENSMUST00000021284, ENSMUST00000066388	325	70	13588	2.98637	1	0.968807	77.872
miR-146b-3p	GOTERM_BP_FAT	GO:0001776~leukocyte homeostasis	5	0.909091	0.013536	ENSMUST00000056391, ENSMUST00000079327, ENSMUST00000033093, ENSMUST00000001780, ENSMUST00000078137, ENSMUST00000099444, ENSMUST00000060067	325	39	13588	5.36016	1	0.919398	20.4883
miR-151-5p	GOTERM_BP_FAT	GO:0001817~regulation of cytokine production	10	1.27389	0.0689879	ENSMUST00000082099, ENSMUST00000025554, ENSMUST00000034519, ENSMUST00000064993, ENSMUST00000077541, ENSMUST00000095412, ENSMUST00000093793, ENSMUST00000000793, ENSMUST00000061829, ENSMUST00000029741, ENSMUST00000080745, ENSMUST00000028118	498	139	13588	1.96296	1	0.999156	70.6999
miR-147-3p	GOTERM_BP_FAT	GO:0001822~kidney development	8	1.03761	0.0837879	ENSMUST00000026241, ENSMUST00000072863, ENSMUST00000094301, ENSMUST00000063278, ENSMUST00000049507, ENSMUST00000038569, ENSMUST00000026240, ENSMUST00000034745, ENSMUST00000044234, ENSMUST00000080664	480	107	13588	2.11651	1	0.851785	78.0467
miR-147-3p	GOTERM_BP_FAT	GO:0001824~blastocyst development	7	0.907912	0.0114784	ENSMUST00000095932, ENSMUST00000022781, ENSMUST00000081182, ENSMUST00000030456, ENSMUST00000038107, ENSMUST00000087285, ENSMUST00000032429, ENSMUST00000044234	480	54	13588	3.6696	1	0.674353	18.13
miR-301a-3p	GOTERM_BP_FAT	GO:0001824~blastocyst development	6	0.726392	0.0563405	ENSMUST00000028948, ENSMUST00000022781, ENSMUST00000004478, ENSMUST00000084828, ENSMUST00000102592, ENSMUST00000038107	525	54	13588	2.87577	1	0.894112	62.9627
miR-147-3p	GOTERM_MF_FAT	GO:0001882~nucleoside binding	78	10.1167	0.00646639	ENSMUST00000053266, ENSMUST00000020948, ENSMUST00000027929, ENSMUST00000034863, ENSMUST00000023109, ENSMUST00000024647, ENSMUST00000019676, ENSMUST00000030191, ENSMUST00000082428, ENSMUST00000033990, ENSMUST00000028730, ENSMUST00000067861, ENSMUST00000046935, ENSMUST00000071057, ENSMUST00000034592, ENSMUST00000030769, ENSMUST00000082152, ENSMUST00000021527, ENSMUST00000064690, ENSMUST00000004156,…	499	1558	13288	1.33317	0.983852	0.402946	9.20607
miR-151-5p	GOTERM_MF_FAT	GO:0001882~nucleoside binding	78	9.93631	0.00289217	ENSMUST00000007747, ENSMUST00000020948, ENSMUST00000002735, ENSMUST00000025523, ENSMUST00000032078, ENSMUST00000022380, ENSMUST00000084647, ENSMUST00000034920, ENSMUST00000080932, ENSMUST00000014698, ENSMUST00000077083, ENSMUST00000021956, ENSMUST00000047441, ENSMUST00000103142, ENSMUST00000071056, ENSMUST00000005671, ENSMUST00000034612, ENSMUST00000010486, ENSMUST00000034065, ENSMUST00000082012,…	484	1558	13288	1.37449	0.830104	0.255787	4.1986
miR-223-3p	GOTERM_MF_FAT	GO:0001882~nucleoside binding	65	8.74832	0.0951994	ENSMUST00000036772, ENSMUST00000066778, ENSMUST00000045644, ENSMUST00000045376, ENSMUST00000025815, ENSMUST00000102738, ENSMUST00000051437, ENSMUST00000093969, ENSMUST00000019676, ENSMUST00000080736, ENSMUST00000100260, ENSMUST00000027876, ENSMUST00000005671, ENSMUST00000018887, ENSMUST00000064076, ENSMUST00000087104, ENSMUST00000035037, ENSMUST00000027267, ENSMUST00000035031, ENSMUST00000100036,…	466	1558	13288	1.18965	1	0.955008	77.0943
miR-301a-3p	GOTERM_MF_FAT	GO:0001882~nucleoside binding	74	8.95884	0.0539268	ENSMUST00000018610, ENSMUST00000042065, ENSMUST00000043406, ENSMUST00000054034, ENSMUST00000020630, ENSMUST00000013773, ENSMUST00000023522, ENSMUST00000078541, ENSMUST00000028259, ENSMUST00000014698, ENSMUST00000077083, ENSMUST00000101309, ENSMUST00000075012, ENSMUST00000070431, ENSMUST00000044332, ENSMUST00000030381, ENSMUST00000031822, ENSMUST00000007436, ENSMUST00000029730, ENSMUST00000053501,…	520	1558	13288	1.21373	1	0.816134	55.9909
miR-147-3p	GOTERM_MF_FAT	GO:0001883~purine nucleoside binding	78	10.1167	0.00547819	ENSMUST00000053266, ENSMUST00000020948, ENSMUST00000027929, ENSMUST00000034863, ENSMUST00000023109, ENSMUST00000024647, ENSMUST00000019676, ENSMUST00000030191, ENSMUST00000082428, ENSMUST00000033990, ENSMUST00000028730, ENSMUST00000067861, ENSMUST00000046935, ENSMUST00000071057, ENSMUST00000034592, ENSMUST00000030769, ENSMUST00000082152, ENSMUST00000021527, ENSMUST00000064690, ENSMUST00000004156,…	499	1548	13288	1.34178	0.969612	0.392924	7.85234
miR-151-5p	GOTERM_MF_FAT	GO:0001883~purine nucleoside binding	78	9.93631	0.00248673	ENSMUST00000007747, ENSMUST00000020948, ENSMUST00000002735, ENSMUST00000025523, ENSMUST00000032078, ENSMUST00000022380, ENSMUST00000084647, ENSMUST00000034920, ENSMUST00000080932, ENSMUST00000014698, ENSMUST00000077083, ENSMUST00000021956, ENSMUST00000047441, ENSMUST00000103142, ENSMUST00000071056, ENSMUST00000005671, ENSMUST00000034612, ENSMUST00000010486, ENSMUST00000034065, ENSMUST00000082012,…	484	1548	13288	1.38337	0.782112	0.262696	3.6201
miR-301a-3p	GOTERM_MF_FAT	GO:0001883~purine nucleoside binding	74	8.95884	0.0499978	ENSMUST00000018610, ENSMUST00000042065, ENSMUST00000043406, ENSMUST00000054034, ENSMUST00000020630, ENSMUST00000013773, ENSMUST00000023522, ENSMUST00000078541, ENSMUST00000028259, ENSMUST00000014698, ENSMUST00000077083, ENSMUST00000101309, ENSMUST00000075012, ENSMUST00000070431, ENSMUST00000044332, ENSMUST00000030381, ENSMUST00000031822, ENSMUST00000007436, ENSMUST00000029730, ENSMUST00000053501,…	520	1548	13288	1.22157	1	0.841731	53.2059
miR-147-3p	GOTERM_BP_FAT	GO:0001889~liver development	5	0.648508	0.0639274	ENSMUST00000048572, ENSMUST00000067060, ENSMUST00000049507, ENSMUST00000038107, ENSMUST00000009713	480	43	13588	3.29167	1	0.855548	68.1671
miR-301a-3p	GOTERM_BP_FAT	GO:0001890~placenta development	8	0.968523	0.0505332	ENSMUST00000023215, ENSMUST00000005066, ENSMUST00000052239, ENSMUST00000033689, ENSMUST00000000450, ENSMUST00000038107, ENSMUST00000021530, ENSMUST00000023952	525	87	13588	2.37995	1	0.892569	58.8589
miR-147-3p	GOTERM_BP_FAT	GO:0002009~morphogenesis of an epithelium	13	1.68612	0.0195898	ENSMUST00000026241, ENSMUST00000099082, ENSMUST00000072863, ENSMUST00000057178, ENSMUST00000031325, ENSMUST00000088420, ENSMUST00000026240, ENSMUST00000080664, ENSMUST00000094312, ENSMUST00000070656, ENSMUST00000063278, ENSMUST00000098826, ENSMUST00000074667, ENSMUST00000075827, ENSMUST00000098011	480	173	13588	2.12722	1	0.733355	29.0223
miR-147-3p	GOTERM_BP_FAT	GO:0002520~immune system development	17	2.20493	0.0589269	ENSMUST00000072863, ENSMUST00000057178, ENSMUST00000079327, ENSMUST00000034148, ENSMUST00000078137, ENSMUST00000100377, ENSMUST00000048680, ENSMUST00000102669, ENSMUST00000034745, ENSMUST00000044234, ENSMUST00000095078, ENSMUST00000051995, ENSMUST00000056391, ENSMUST00000046935, ENSMUST00000097563, ENSMUST00000067060, ENSMUST00000033509, ENSMUST00000025266, ENSMUST00000075827, ENSMUST00000035532,…	480	295	13588	1.63133	1	0.847698	65.0886
miR-147-3p	GOTERM_BP_FAT	GO:0002683~negative regulation of immune system process	8	1.03761	0.0174629	ENSMUST00000048572, ENSMUST00000099159, ENSMUST00000035911, ENSMUST00000093793, ENSMUST00000097563, ENSMUST00000025293, ENSMUST00000088874, ENSMUST00000010286, ENSMUST00000050487, ENSMUST00000101103	480	76	13588	2.97982	1	0.703294	26.3064
miR-151-5p	GOTERM_BP_FAT	GO:0002684~positive regulation of immune system process	14	1.78344	0.0396563	ENSMUST00000025797, ENSMUST00000005954, ENSMUST00000022196, ENSMUST00000023994, ENSMUST00000040306, ENSMUST00000034433, ENSMUST00000077918, ENSMUST00000033004, ENSMUST00000034519, ENSMUST00000095412, ENSMUST00000000793, ENSMUST00000026194, ENSMUST00000029741, ENSMUST00000028118	498	206	13588	1.85433	1	0.99521	50.0871
miR-147-3p	GOTERM_BP_FAT	GO:0002694~regulation of leukocyte activation	14	1.81582	0.00314579	ENSMUST00000034863, ENSMUST00000099159, ENSMUST00000022196, ENSMUST00000093793, ENSMUST00000034148, ENSMUST00000100377, ENSMUST00000048572, ENSMUST00000035911, ENSMUST00000025293, ENSMUST00000097563, ENSMUST00000050664, ENSMUST00000088874, ENSMUST00000098816, ENSMUST00000010286, ENSMUST00000101103, ENSMUST00000050487	480	154	13588	2.57348	0.998813	0.457947	5.313
miR-147-3p	GOTERM_BP_FAT	GO:0002695~negative regulation of leukocyte activation	7	0.907912	0.0105067	ENSMUST00000048572, ENSMUST00000035911, ENSMUST00000093793, ENSMUST00000097563, ENSMUST00000025293, ENSMUST00000088874, ENSMUST00000010286, ENSMUST00000050487, ENSMUST00000101103	480	53	13588	3.73884	1	0.658819	16.7244
miR-147-3p	GOTERM_BP_FAT	GO:0002820~negative regulation of adaptive immune response	3	0.389105	0.074841	ENSMUST00000099159, ENSMUST00000093793, ENSMUST00000025293	480	13	13588	6.53269	1	0.852165	74.0208
miR-147-3p	GOTERM_BP_FAT	GO:0002823~negative regulation of adaptive immune response based on somatic recombination of immune receptors built from immunoglobulin superfamily domains	3	0.389105	0.074841	ENSMUST00000099159, ENSMUST00000093793, ENSMUST00000025293	480	13	13588	6.53269	1	0.852165	74.0208
miR-147-3p	GOTERM_BP_FAT	GO:0002828~regulation of T-helper 2 type immune response	3	0.389105	0.0378819	ENSMUST00000048572, ENSMUST00000099159, ENSMUST00000025293	480	9	13588	9.43611	1	0.827389	48.7852
miR-301a-3p	GOTERM_BP_FAT	GO:0003002~regionalization	14	1.69492	0.0711197	ENSMUST00000088629, ENSMUST00000028386, ENSMUST00000025944, ENSMUST00000065523, ENSMUST00000094950, ENSMUST00000001562, ENSMUST00000021333, ENSMUST00000021513, ENSMUST00000014917, ENSMUST00000029948, ENSMUST00000048794, ENSMUST00000068387, ENSMUST00000023734, ENSMUST00000025453	525	214	13588	1.69321	1	0.918388	71.7371
miR-223-3p	GOTERM_BP_FAT	GO:0003006~reproductive developmental process	16	2.15343	0.0427576	ENSMUST00000048935, ENSMUST00000100958, ENSMUST00000089458, ENSMUST00000011493, ENSMUST00000096206, ENSMUST00000034206, ENSMUST00000018698, ENSMUST00000000421, ENSMUST00000056974, ENSMUST00000005671, ENSMUST00000003320, ENSMUST00000052172, ENSMUST00000100656, ENSMUST00000063278, ENSMUST00000063886, ENSMUST00000061522, ENSMUST00000033135, ENSMUST00000086843	473	264	13588	1.74105	1	0.992326	52.838
miR-147-3p	GOTERM_MF_FAT	GO:0003677~DNA binding	90	11.6732	0.002414	ENSMUST00000053266, ENSMUST00000038122, ENSMUST00000066475, ENSMUST00000037824, ENSMUST00000079222, ENSMUST00000058126, ENSMUST00000033990, ENSMUST00000048572, ENSMUST00000055256, ENSMUST00000074667, ENSMUST00000046266, ENSMUST00000096359, ENSMUST00000057178, ENSMUST00000037440, ENSMUST00000044521, ENSMUST00000021009, ENSMUST00000022135, ENSMUST00000004786, ENSMUST00000056391, ENSMUST00000026475,…	499	1781	13288	1.34567	0.78501	0.536329	3.53411
miR-151-5p	GOTERM_MF_FAT	GO:0003702~RNA polymerase II transcription factor activity	12	1.52866	0.00117759	ENSMUST00000008043, ENSMUST00000040019, ENSMUST00000079063, ENSMUST00000063694, ENSMUST00000067795, ENSMUST00000080553, ENSMUST00000020226, ENSMUST00000100816, ENSMUST00000092668, ENSMUST00000024778, ENSMUST00000022095, ENSMUST00000002756, ENSMUST00000048698	484	102	13288	3.22995	0.513788	0.302711	1.72982
miR-223-3p	GOTERM_MF_FAT	GO:0003746~translation elongation factor activity	5	0.672948	0.0220505	ENSMUST00000022170, ENSMUST00000055104, ENSMUST00000081551, ENSMUST00000027108, ENSMUST00000052248	466	31	13288	4.5992	0.999998	0.846822	27.9982
miR-301a-3p	GOTERM_MF_FAT	GO:0003774~motor activity	10	1.21065	0.0912414	ENSMUST00000020775, ENSMUST00000021717, ENSMUST00000038446, ENSMUST00000036256, ENSMUST00000075734, ENSMUST00000087341, ENSMUST00000034815, ENSMUST00000026479, ENSMUST00000078170, ENSMUST00000077674, ENSMUST00000030878	520	138	13288	1.85173	1	0.866785	75.7456
miR-151-5p	GOTERM_MF_FAT	GO:0003779~actin binding	19	2.42038	0.0181443	ENSMUST00000084979, ENSMUST00000028991, ENSMUST00000049378, ENSMUST00000023180, ENSMUST00000003857, ENSMUST00000021458, ENSMUST00000100222, ENSMUST00000034926, ENSMUST00000006178, ENSMUST00000069533, ENSMUST00000023072, ENSMUST00000030184, ENSMUST00000017751, ENSMUST00000077761, ENSMUST00000049305, ENSMUST00000034285, ENSMUST00000008893, ENSMUST00000002889, ENSMUST00000097899, ENSMUST00000034771,…	484	288	13288	1.81124	0.999986	0.550872	23.7514
miR-151-5p	GOTERM_MF_FAT	GO:0003899~DNA-directed RNA polymerase activity	6	0.764331	0.00819505	ENSMUST00000057564, ENSMUST00000025106, ENSMUST00000000793, ENSMUST00000096261, ENSMUST00000029741, ENSMUST00000043870	484	35	13288	4.70649	0.993501	0.395651	11.473
miR-147-3p	GOTERM_MF_FAT	GO:0004003~ATP-dependent DNA helicase activity	3	0.389105	0.0947818	ENSMUST00000025241, ENSMUST00000102966, ENSMUST00000033990	499	14	13288	5.70627	1	0.936301	77.2916
miR-146b-3p	GOTERM_MF_FAT	GO:0004175~endopeptidase activity	18	3.27273	0.0227333	ENSMUST00000008035, ENSMUST00000089673, ENSMUST00000068505, ENSMUST00000078897, ENSMUST00000015594, ENSMUST00000026831, ENSMUST00000066401, ENSMUST00000034848, ENSMUST00000061267, ENSMUST00000074898, ENSMUST00000027488, ENSMUST00000052104, ENSMUST00000042556, ENSMUST00000001561, ENSMUST00000061318, ENSMUST00000098383, ENSMUST00000021889, ENSMUST00000059839, ENSMUST00000048444, ENSMUST00000018430	315	421	13288	1.8036	0.999992	0.947013	28.2628
miR-301a-3p	GOTERM_MF_FAT	GO:0004221~ubiquitin thiolesterase activity	9	1.08959	0.00629186	ENSMUST00000034940, ENSMUST00000028841, ENSMUST00000028842, ENSMUST00000073681, ENSMUST00000061544, ENSMUST00000026710, ENSMUST00000054956, ENSMUST00000026507, ENSMUST00000053416, ENSMUST00000099424, ENSMUST00000032198	520	71	13288	3.23922	0.978858	0.854595	8.92176
miR-151-5p	GOTERM_MF_FAT	GO:0004222~metalloendopeptidase activity	11	1.40127	0.00855496	ENSMUST00000034922, ENSMUST00000035780, ENSMUST00000051614, ENSMUST00000091233, ENSMUST00000034492, ENSMUST00000047888, ENSMUST00000077541, ENSMUST00000100405, ENSMUST00000078542, ENSMUST00000005057, ENSMUST00000053441	484	114	13288	2.64912	0.994795	0.379987	11.9476
miR-223-3p	GOTERM_MF_FAT	GO:0004222~metalloendopeptidase activity	9	1.21131	0.0466067	ENSMUST00000022642, ENSMUST00000034922, ENSMUST00000027265, ENSMUST00000091233, ENSMUST00000034492, ENSMUST00000051989, ENSMUST00000021611, ENSMUST00000049189, ENSMUST00000033957	466	114	13288	2.25119	1	0.884955	50.496
miR-301a-3p	GOTERM_MF_FAT	GO:0004402~histone acetyltransferase activity	4	0.484262	0.0412008	ENSMUST00000022609, ENSMUST00000028408, ENSMUST00000050542, ENSMUST00000068387, ENSMUST00000028100	520	20	13288	5.11077	1	0.903382	46.3635
miR-301a-3p	GOTERM_MF_FAT	GO:0004468~lysine N-acetyltransferase activity	4	0.484262	0.0412008	ENSMUST00000022609, ENSMUST00000028408, ENSMUST00000050542, ENSMUST00000068387, ENSMUST00000028100	520	20	13288	5.11077	1	0.903382	46.3635
miR-146b-3p	GOTERM_MF_FAT	GO:0004518~nuclease activity	8	1.45455	0.0729875	ENSMUST00000067692, ENSMUST00000030003, ENSMUST00000079634, ENSMUST00000053657, ENSMUST00000089018, ENSMUST00000084586, ENSMUST00000061973, ENSMUST00000015481	315	154	13288	2.19138	1	0.937104	66.5367
miR-146b-3p	GOTERM_MF_FAT	GO:0004536~deoxyribonuclease activity	3	0.545455	0.0870817	ENSMUST00000067692, ENSMUST00000089018, ENSMUST00000061973	315	21	13288	6.0263	1	0.902493	73.1799
miR-147-3p	GOTERM_MF_FAT	GO:0004672~protein kinase activity	31	4.02075	0.0488054	ENSMUST00000027929, ENSMUST00000034863, ENSMUST00000025890, ENSMUST00000086104, ENSMUST00000030191, ENSMUST00000019676, ENSMUST00000025241, ENSMUST00000046935, ENSMUST00000021523, ENSMUST00000085435, ENSMUST00000021527, ENSMUST00000099500, ENSMUST00000041965, ENSMUST00000004156, ENSMUST00000033154, ENSMUST00000037440, ENSMUST00000031640, ENSMUST00000023209, ENSMUST00000000451, ENSMUST00000065330,…	499	583	13288	1.41596	1	0.880154	52.5215
miR-151-5p	GOTERM_MF_FAT	GO:0004672~protein kinase activity	36	4.58599	0.00246096	ENSMUST00000005452, ENSMUST00000036594, ENSMUST00000025523, ENSMUST00000002275, ENSMUST00000035081, ENSMUST00000080932, ENSMUST00000034920, ENSMUST00000021701, ENSMUST00000088285, ENSMUST00000047441, ENSMUST00000071056, ENSMUST00000027498, ENSMUST00000005671, ENSMUST00000010486, ENSMUST00000050171, ENSMUST00000067171, ENSMUST00000100354, ENSMUST00000099491, ENSMUST00000034065, ENSMUST00000033086,…	484	583	13288	1.69531	0.77864	0.314078	3.58322
miR-147-3p	GOTERM_MF_FAT	GO:0004674~protein serine/threonine kinase activity	25	3.24254	0.0274967	ENSMUST00000027929, ENSMUST00000086104, ENSMUST00000019676, ENSMUST00000025241, ENSMUST00000021523, ENSMUST00000085435, ENSMUST00000021527, ENSMUST00000041965, ENSMUST00000004156, ENSMUST00000033154, ENSMUST00000031640, ENSMUST00000037440, ENSMUST00000023209, ENSMUST00000000451, ENSMUST00000065330, ENSMUST00000035194, ENSMUST00000007555, ENSMUST00000044749, ENSMUST00000027185, ENSMUST00000044234,…	499	421	13288	1.58131	1	0.800526	33.971
miR-151-5p	GOTERM_MF_FAT	GO:0004674~protein serine/threonine kinase activity	25	3.18471	0.0194816	ENSMUST00000036594, ENSMUST00000002275, ENSMUST00000035081, ENSMUST00000034920, ENSMUST00000021701, ENSMUST00000088285, ENSMUST00000047441, ENSMUST00000071056, ENSMUST00000027498, ENSMUST00000050171, ENSMUST00000100354, ENSMUST00000034065, ENSMUST00000033086, ENSMUST00000016323, ENSMUST00000028118, ENSMUST00000033154, ENSMUST00000001155, ENSMUST00000031640, ENSMUST00000076859, ENSMUST00000000451,…	484	421	13288	1.63032	0.999994	0.528825	25.275
miR-151-5p	GOTERM_MF_FAT	GO:0004713~protein tyrosine kinase activity	12	1.52866	0.0370968	ENSMUST00000005452, ENSMUST00000001155, ENSMUST00000036594, ENSMUST00000025523, ENSMUST00000034920, ENSMUST00000080932, ENSMUST00000028759, ENSMUST00000047441, ENSMUST00000005671, ENSMUST00000010486, ENSMUST00000067171, ENSMUST00000099491, ENSMUST00000034065, ENSMUST00000092806, ENSMUST00000091885, ENSMUST00000085901, ENSMUST00000043585	484	164	13288	2.00887	1	0.704071	42.8692
miR-301a-3p	GOTERM_MF_FAT	GO:0004721~phosphoprotein phosphatase activity	11	1.33172	0.0744159	ENSMUST00000069106, ENSMUST00000098005, ENSMUST00000005066, ENSMUST00000059588, ENSMUST00000037974, ENSMUST00000035874, ENSMUST00000029053, ENSMUST00000029433, ENSMUST00000085960, ENSMUST00000073961, ENSMUST00000054880, ENSMUST00000097442, ENSMUST00000097302	520	152	13288	1.84929	1	0.848921	68.176
miR-301a-3p	GOTERM_MF_FAT	GO:0004725~protein tyrosine phosphatase activity	9	1.08959	0.0438256	ENSMUST00000069106, ENSMUST00000098005, ENSMUST00000029433, ENSMUST00000037974, ENSMUST00000005066, ENSMUST00000073961, ENSMUST00000035874, ENSMUST00000029053, ENSMUST00000054880, ENSMUST00000097442, ENSMUST00000097302	520	101	13288	2.27708	1	0.878313	48.4969
miR-151-5p	GOTERM_MF_FAT	GO:0004879~ligand-dependent nuclear receptor activity	6	0.764331	0.0521346	ENSMUST00000064187, ENSMUST00000042706, ENSMUST00000022303, ENSMUST00000087497, ENSMUST00000058126, ENSMUST00000092213	484	56	13288	2.94156	1	0.774506	54.7482
miR-147-3p	GOTERM_MF_FAT	GO:0005083~small GTPase regulator activity	14	1.81582	0.0767876	ENSMUST00000037337, ENSMUST00000039892, ENSMUST00000080509, ENSMUST00000051931, ENSMUST00000026296, ENSMUST00000097808, ENSMUST00000101270, ENSMUST00000090982, ENSMUST00000099078, ENSMUST00000085385, ENSMUST00000100639, ENSMUST00000039476, ENSMUST00000098826, ENSMUST00000097809, ENSMUST00000080437, ENSMUST00000041965	499	223	13288	1.67179	1	0.911052	69.5599
miR-146b-3p	GOTERM_MF_FAT	GO:0005085~guanyl-nucleotide exchange factor activity	8	1.45455	0.0599419	ENSMUST00000047503, ENSMUST00000099959, ENSMUST00000093469, ENSMUST00000034728, ENSMUST00000042438, ENSMUST00000023522, ENSMUST00000086329, ENSMUST00000031276, ENSMUST00000037640, ENSMUST00000035716	315	147	13288	2.29573	1	0.957518	59.0519
miR-146b-3p	GOTERM_MF_FAT	GO:0005198~structural molecule activity	17	3.09091	0.0682242	ENSMUST00000088345, ENSMUST00000036252, ENSMUST00000023090, ENSMUST00000042190, ENSMUST00000071135, ENSMUST00000074791, ENSMUST00000085989, ENSMUST00000023269, ENSMUST00000029682, ENSMUST00000007280, ENSMUST00000102947, ENSMUST00000092366, ENSMUST00000030187, ENSMUST00000086629, ENSMUST00000003386, ENSMUST00000065926, ENSMUST00000025305, ENSMUST00000098876, ENSMUST00000043577	315	450	13288	1.59362	1	0.950662	63.9654
miR-151-5p	GOTERM_MF_FAT	GO:0005200~structural constituent of cytoskeleton	5	0.636943	0.0199255	ENSMUST00000003857, ENSMUST00000034771, ENSMUST00000021458, ENSMUST00000034926, ENSMUST00000030184, ENSMUST00000027671	484	29	13288	4.73354	0.999996	0.515463	25.7745
miR-301a-3p	GOTERM_MF_FAT	GO:0005253~anion channel activity	7	0.847458	0.0521929	ENSMUST00000004428, ENSMUST00000007436, ENSMUST00000099622, ENSMUST00000101643, ENSMUST00000022293, ENSMUST00000029947, ENSMUST00000058682	520	69	13288	2.59242	1	0.837904	54.7814
miR-146b-3p	GOTERM_MF_FAT	GO:0005506~iron ion binding	14	2.54545	0.0645351	ENSMUST00000021268, ENSMUST00000053073, ENSMUST00000098090, ENSMUST00000100128, ENSMUST00000094854, ENSMUST00000024470, ENSMUST00000046094, ENSMUST00000003416, ENSMUST00000018113, ENSMUST00000023448, ENSMUST00000053657, ENSMUST00000082177, ENSMUST00000027368, ENSMUST00000003017, ENSMUST00000027975	315	343	13288	1.7218	1	0.954908	61.8488
miR-223-3p	GOTERM_MF_FAT	GO:0005507~copper ion binding	6	0.807537	0.0617725	ENSMUST00000018729, ENSMUST00000051660, ENSMUST00000027638, ENSMUST00000005371, ENSMUST00000026199, ENSMUST00000057812, ENSMUST00000095784	466	61	13288	2.80476	1	0.918223	60.9116
miR-151-5p	GOTERM_MF_FAT	GO:0005516~calmodulin binding	9	1.1465	0.0558816	ENSMUST00000084979, ENSMUST00000071968, ENSMUST00000015236, ENSMUST00000068313, ENSMUST00000028991, ENSMUST00000033086, ENSMUST00000019220, ENSMUST00000016323, ENSMUST00000079590	484	114	13288	2.16746	1	0.769233	57.3263
miR-147-3p	GOTERM_MF_FAT	GO:0005524~ATP binding	73	9.46822	0.0067197	ENSMUST00000053266, ENSMUST00000027929, ENSMUST00000020948, ENSMUST00000034863, ENSMUST00000019676, ENSMUST00000030191, ENSMUST00000082428, ENSMUST00000033990, ENSMUST00000028730, ENSMUST00000046935, ENSMUST00000071057, ENSMUST00000034592, ENSMUST00000030769, ENSMUST00000082152, ENSMUST00000021527, ENSMUST00000064690, ENSMUST00000004156, ENSMUST00000072836, ENSMUST00000000317, ENSMUST00000080449,…	499	1443	13288	1.34715	0.98627	0.379023	9.55007
miR-151-5p	GOTERM_MF_FAT	GO:0005524~ATP binding	76	9.68153	0.000855064	ENSMUST00000020948, ENSMUST00000002735, ENSMUST00000025523, ENSMUST00000032078, ENSMUST00000022380, ENSMUST00000084647, ENSMUST00000034920, ENSMUST00000080932, ENSMUST00000014698, ENSMUST00000077083, ENSMUST00000021956, ENSMUST00000047441, ENSMUST00000103142, ENSMUST00000071056, ENSMUST00000005671, ENSMUST00000034612, ENSMUST00000010486, ENSMUST00000034065, ENSMUST00000082012, ENSMUST00000016323,…	484	1443	13288	1.44598	0.40757	0.40757	1.25884
miR-223-3p	GOTERM_MF_FAT	GO:0005524~ATP binding	62	8.34455	0.067229	ENSMUST00000036772, ENSMUST00000066778, ENSMUST00000045644, ENSMUST00000045376, ENSMUST00000025815, ENSMUST00000102738, ENSMUST00000051437, ENSMUST00000093969, ENSMUST00000019676, ENSMUST00000080736, ENSMUST00000100260, ENSMUST00000027876, ENSMUST00000005671, ENSMUST00000018887, ENSMUST00000064076, ENSMUST00000087104, ENSMUST00000035037, ENSMUST00000027267, ENSMUST00000035031, ENSMUST00000100036,…	466	1443	13288	1.22518	1	0.897441	64.1301
miR-301a-3p	GOTERM_MF_FAT	GO:0005524~ATP binding	68	8.23245	0.0743755	ENSMUST00000042065, ENSMUST00000054034, ENSMUST00000020630, ENSMUST00000013773, ENSMUST00000023522, ENSMUST00000078541, ENSMUST00000028259, ENSMUST00000014698, ENSMUST00000077083, ENSMUST00000101309, ENSMUST00000075012, ENSMUST00000070431, ENSMUST00000044332, ENSMUST00000030381, ENSMUST00000031822, ENSMUST00000007436, ENSMUST00000029730, ENSMUST00000053501, ENSMUST00000047689, ENSMUST00000033580,…	520	1443	13288	1.2042	1	0.860206	68.1554
miR-223-3p	GOTERM_MF_FAT	GO:0005525~GTP binding	22	2.96097	0.0131243	ENSMUST00000020821, ENSMUST00000002626, ENSMUST00000031646, ENSMUST00000066129, ENSMUST00000096206, ENSMUST00000055390, ENSMUST00000071134, ENSMUST00000032338, ENSMUST00000020653, ENSMUST00000023348, ENSMUST00000033500, ENSMUST00000022170, ENSMUST00000068650, ENSMUST00000049435, ENSMUST00000080379, ENSMUST00000051236, ENSMUST00000001347, ENSMUST00000025668, ENSMUST00000069503, ENSMUST00000100656,…	466	354	13288	1.77212	0.999583	0.857062	17.6857
miR-151-5p	GOTERM_MF_FAT	GO:0005544~calcium-dependent phospholipid binding	4	0.509554	0.0548621	ENSMUST00000099361, ENSMUST00000032980, ENSMUST00000027721, ENSMUST00000034756	484	24	13288	4.57576	1	0.777178	56.6388
miR-301a-3p	GOTERM_MF_FAT	GO:0005549~odorant binding	9	1.08959	0.0554431	ENSMUST00000074700, ENSMUST00000082287, ENSMUST00000072972, ENSMUST00000075973, ENSMUST00000095051, ENSMUST00000098046, ENSMUST00000098047, ENSMUST00000103012, ENSMUST00000075206, ENSMUST00000098052, ENSMUST00000084531, ENSMUST00000074018, ENSMUST00000080253, ENSMUST00000084548, ENSMUST00000080606, ENSMUST00000095049	520	106	13288	2.16967	1	0.80978	57.0237
miR-301a-3p	GOTERM_MF_FAT	GO:0005550~pheromone binding	9	1.08959	0.037692	ENSMUST00000074700, ENSMUST00000082287, ENSMUST00000072972, ENSMUST00000075973, ENSMUST00000095051, ENSMUST00000098046, ENSMUST00000098047, ENSMUST00000103012, ENSMUST00000075206, ENSMUST00000098052, ENSMUST00000084531, ENSMUST00000074018, ENSMUST00000080253, ENSMUST00000084548, ENSMUST00000080606, ENSMUST00000095049	520	98	13288	2.34678	1	0.904392	43.3827
miR-151-5p	GOTERM_CC_FAT	GO:0005576~extracellular region	81	10.3185	0.0138529	ENSMUST00000035061, ENSMUST00000034922, ENSMUST00000031773, ENSMUST00000051272, ENSMUST00000009790, ENSMUST00000047888, ENSMUST00000034492, ENSMUST00000070437, ENSMUST00000023994, ENSMUST00000076095, ENSMUST00000077541, ENSMUST00000035938, ENSMUST00000030817, ENSMUST00000028672, ENSMUST00000023053, ENSMUST00000078542, ENSMUST00000087497, ENSMUST00000103414, ENSMUST00000069533, ENSMUST00000002344,…	471	1680	12504	1.27998	0.99104	0.905344	17.2874
miR-151-5p	GOTERM_CC_FAT	GO:0005578~proteinaceous extracellular matrix	17	2.16561	0.0941477	ENSMUST00000033629, ENSMUST00000034922, ENSMUST00000034492, ENSMUST00000047888, ENSMUST00000077541, ENSMUST00000023053, ENSMUST00000087497, ENSMUST00000034756, ENSMUST00000045617, ENSMUST00000102662, ENSMUST00000091233, ENSMUST00000051614, ENSMUST00000026045, ENSMUST00000028328, ENSMUST00000034432, ENSMUST00000030393, ENSMUST00000029753, ENSMUST00000081606, ENSMUST00000023734, ENSMUST00000101205	471	297	12504	1.51957	1	0.908115	73.9547
miR-146b-3p	GOTERM_CC_FAT	GO:0005637~nuclear inner membrane	3	0.545455	0.0511147	ENSMUST00000036252, ENSMUST00000053671, ENSMUST00000002029	308	15	12504	8.11948	1	0.999434	50.1243
miR-147-3p	GOTERM_CC_FAT	GO:0005654~nucleoplasm	30	3.89105	0.0609998	ENSMUST00000036649, ENSMUST00000072863, ENSMUST00000023217, ENSMUST00000029416, ENSMUST00000079327, ENSMUST00000078137, ENSMUST00000045291, ENSMUST00000087285, ENSMUST00000037824, ENSMUST00000001083, ENSMUST00000032429, ENSMUST00000033990, ENSMUST00000073781, ENSMUST00000025241, ENSMUST00000055256, ENSMUST00000021523, ENSMUST00000099500, ENSMUST00000007949, ENSMUST00000031640, ENSMUST00000037440,…	448	599	12504	1.39787	1	0.986836	57.6244
miR-301a-3p	GOTERM_CC_FAT	GO:0005654~nucleoplasm	34	4.11622	0.0183159	ENSMUST00000067347, ENSMUST00000067837, ENSMUST00000102878, ENSMUST00000029416, ENSMUST00000022971, ENSMUST00000022609, ENSMUST00000042405, ENSMUST00000045291, ENSMUST00000012259, ENSMUST00000027171, ENSMUST00000050542, ENSMUST00000064587, ENSMUST00000032850, ENSMUST00000098622, ENSMUST00000084721, ENSMUST00000053501, ENSMUST00000071096, ENSMUST00000080936, ENSMUST00000068387, ENSMUST00000100120,…	472	599	12504	1.50369	0.998804	0.739657	22.454
miR-151-5p	GOTERM_CC_FAT	GO:0005665~DNA-directed RNA polymerase II, core complex	3	0.382166	0.0619526	ENSMUST00000025106, ENSMUST00000096261, ENSMUST00000043870	471	11	12504	7.2403	1	0.884868	58.1115
miR-146b-3p	GOTERM_CC_FAT	GO:0005739~mitochondrion	44	8	0.0332248	ENSMUST00000008035, ENSMUST00000064280, ENSMUST00000046149, ENSMUST00000082425, ENSMUST00000027726, ENSMUST00000066264, ENSMUST00000094104, ENSMUST00000003386, ENSMUST00000039211, ENSMUST00000027975, ENSMUST00000092621, ENSMUST00000098090, ENSMUST00000041252, ENSMUST00000100128, ENSMUST00000048249, ENSMUST00000000102, ENSMUST00000078218, ENSMUST00000040990, ENSMUST00000031412, ENSMUST00000066337,…	308	1322	12504	1.3512	0.999934	0.999934	36.1091
miR-223-3p	GOTERM_CC_FAT	GO:0005740~mitochondrial envelope	20	2.69179	0.067314	ENSMUST00000034049, ENSMUST00000016396, ENSMUST00000100958, ENSMUST00000048462, ENSMUST00000021078, ENSMUST00000023040, ENSMUST00000014445, ENSMUST00000061856, ENSMUST00000037499, ENSMUST00000082396, ENSMUST00000066277, ENSMUST00000056161, ENSMUST00000041053, ENSMUST00000026599, ENSMUST00000068650, ENSMUST00000078332, ENSMUST00000044634, ENSMUST00000002757, ENSMUST00000050580, ENSMUST00000066804,…	419	391	12504	1.52647	1	0.910912	61.3982
miR-223-3p	GOTERM_CC_FAT	GO:0005743~mitochondrial inner membrane	17	2.28802	0.0405098	ENSMUST00000034049, ENSMUST00000016396, ENSMUST00000100958, ENSMUST00000048462, ENSMUST00000021078, ENSMUST00000023040, ENSMUST00000014445, ENSMUST00000061856, ENSMUST00000037499, ENSMUST00000082396, ENSMUST00000066277, ENSMUST00000041053, ENSMUST00000026599, ENSMUST00000068650, ENSMUST00000044634, ENSMUST00000050580, ENSMUST00000078676, ENSMUST00000086868, ENSMUST00000102606	419	296	12504	1.71393	0.999999	0.833655	43.1557
miR-301a-3p	GOTERM_CC_FAT	GO:0005768~endosome	17	2.05811	0.0291479	ENSMUST00000004428, ENSMUST00000017975, ENSMUST00000029875, ENSMUST00000029049, ENSMUST00000053484, ENSMUST00000049312, ENSMUST00000020643, ENSMUST00000074913, ENSMUST00000056241, ENSMUST00000066412, ENSMUST00000007436, ENSMUST00000057525, ENSMUST00000031418, ENSMUST00000002128, ENSMUST00000062860, ENSMUST00000013304, ENSMUST00000077674, ENSMUST00000033866	472	252	12504	1.78713	0.999979	0.739705	33.4311
miR-301a-3p	GOTERM_CC_FAT	GO:0005769~early endosome	7	0.847458	0.0168507	ENSMUST00000017975, ENSMUST00000057525, ENSMUST00000053484, ENSMUST00000002128, ENSMUST00000062860, ENSMUST00000013304, ENSMUST00000056241, ENSMUST00000077674	472	55	12504	3.37165	0.997942	0.787004	20.8466
miR-223-3p	GOTERM_CC_FAT	GO:0005783~endoplasmic reticulum	40	5.38358	0.0228485	ENSMUST00000073192, ENSMUST00000028656, ENSMUST00000048384, ENSMUST00000026613, ENSMUST00000031795, ENSMUST00000102879, ENSMUST00000020928, ENSMUST00000032447, ENSMUST00000098500, ENSMUST00000020150, ENSMUST00000071083, ENSMUST00000066277, ENSMUST00000021691, ENSMUST00000074171, ENSMUST00000020653, ENSMUST00000020493, ENSMUST00000038197, ENSMUST00000025668, ENSMUST00000003912, ENSMUST00000057023,…	419	838	12504	1.42446	0.999671	0.865353	27.0733
miR-223-3p	GOTERM_CC_FAT	GO:0005788~endoplasmic reticulum lumen	10	1.3459	0.000630171	ENSMUST00000073192, ENSMUST00000003912, ENSMUST00000031795, ENSMUST00000057023, ENSMUST00000102879, ENSMUST00000028222, ENSMUST00000050484, ENSMUST00000100171, ENSMUST00000082437, ENSMUST00000034871, ENSMUST00000044602	419	72	12504	4.14479	0.196468	0.196468	0.857343
miR-301a-3p	GOTERM_CC_FAT	GO:0005794~Golgi apparatus	38	4.60048	0.0162284	ENSMUST00000075290, ENSMUST00000033734, ENSMUST00000019631, ENSMUST00000044598, ENSMUST00000061826, ENSMUST00000079618, ENSMUST00000012440, ENSMUST00000045105, ENSMUST00000022129, ENSMUST00000056241, ENSMUST00000064460, ENSMUST00000098990, ENSMUST00000101640, ENSMUST00000015903, ENSMUST00000002128, ENSMUST00000028649, ENSMUST00000073392, ENSMUST00000031344, ENSMUST00000004428, ENSMUST00000041096,…	472	682	12504	1.47607	0.997409	0.862647	20.1546
miR-151-5p	GOTERM_CC_FAT	GO:0005856~cytoskeleton	54	6.87898	0.0471175	ENSMUST00000072961, ENSMUST00000034920, ENSMUST00000100222, ENSMUST00000034926, ENSMUST00000069533, ENSMUST00000017751, ENSMUST00000047441, ENSMUST00000098561, ENSMUST00000008893, ENSMUST00000034771, ENSMUST00000061185, ENSMUST00000077674, ENSMUST00000008995, ENSMUST00000027671, ENSMUST00000043585, ENSMUST00000071207, ENSMUST00000022682, ENSMUST00000002626, ENSMUST00000028991, ENSMUST00000100082,…	471	1122	12504	1.2777	1	0.902748	48.1424
miR-301a-3p	GOTERM_CC_FAT	GO:0005856~cytoskeleton	55	6.6586	0.0358535	ENSMUST00000018610, ENSMUST00000005234, ENSMUST00000023522, ENSMUST00000019631, ENSMUST00000046644, ENSMUST00000078541, ENSMUST00000043794, ENSMUST00000070431, ENSMUST00000023952, ENSMUST00000087417, ENSMUST00000020775, ENSMUST00000026500, ENSMUST00000077674, ENSMUST00000103088, ENSMUST00000049811, ENSMUST00000021717, ENSMUST00000036256, ENSMUST00000023799, ENSMUST00000021004, ENSMUST00000025728,…	472	1122	12504	1.2986	0.999998	0.771611	39.4849
miR-301a-3p	GOTERM_CC_FAT	GO:0005874~microtubule	16	1.93705	0.0383663	ENSMUST00000040368, ENSMUST00000034239, ENSMUST00000021717, ENSMUST00000036256, ENSMUST00000019631, ENSMUST00000046644, ENSMUST00000078947, ENSMUST00000086210, ENSMUST00000085554, ENSMUST00000043794, ENSMUST00000020775, ENSMUST00000034815, ENSMUST00000087341, ENSMUST00000026479, ENSMUST00000078170, ENSMUST00000077674, ENSMUST00000042954	472	240	12504	1.7661	0.999999	0.759258	41.6189
miR-301a-3p	GOTERM_CC_FAT	GO:0005875~microtubule associated complex	9	1.08959	0.00764125	ENSMUST00000020775, ENSMUST00000034239, ENSMUST00000021717, ENSMUST00000033913, ENSMUST00000026479, ENSMUST00000078170, ENSMUST00000086210, ENSMUST00000077674, ENSMUST00000042954	472	76	12504	3.13715	0.938707	0.752427	10.0144
miR-151-5p	GOTERM_CC_FAT	GO:0005902~microvillus	6	0.764331	0.00413179	ENSMUST00000084979, ENSMUST00000049305, ENSMUST00000076095, ENSMUST00000092420, ENSMUST00000030785, ENSMUST00000079590, ENSMUST00000006178	471	29	12504	5.49264	0.753265	0.753265	5.47756
miR-146b-3p	GOTERM_BP_FAT	GO:0006091~generation of precursor metabolites and energy	11	2	0.0945649	ENSMUST00000092621, ENSMUST00000076155, ENSMUST00000100128, ENSMUST00000080149, ENSMUST00000001780, ENSMUST00000048249, ENSMUST00000041543, ENSMUST00000046094, ENSMUST00000034896, ENSMUST00000044369, ENSMUST00000093258, ENSMUST00000093496, ENSMUST00000023448, ENSMUST00000094104, ENSMUST00000073605, ENSMUST00000080926, ENSMUST00000036387	325	261	13588	1.76207	1	0.965661	81.197
miR-146b-3p	GOTERM_BP_FAT	GO:0006163~purine nucleotide metabolic process	8	1.45455	0.0885972	ENSMUST00000035053, ENSMUST00000005719, ENSMUST00000037055, ENSMUST00000002397, ENSMUST00000101045, ENSMUST00000071881, ENSMUST00000044369, ENSMUST00000101044, ENSMUST00000040128	325	160	13588	2.09046	1	0.96505	78.9999
miR-301a-3p	GOTERM_BP_FAT	GO:0006163~purine nucleotide metabolic process	11	1.33172	0.0907227	ENSMUST00000077659, ENSMUST00000006435, ENSMUST00000091790, ENSMUST00000005719, ENSMUST00000022013, ENSMUST00000047689, ENSMUST00000025007, ENSMUST00000014698, ENSMUST00000013304, ENSMUST00000031250, ENSMUST00000027111	525	160	13588	1.77938	1	0.93331	80.3865
miR-301a-3p	GOTERM_BP_FAT	GO:0006220~pyrimidine nucleotide metabolic process	4	0.484262	0.0841794	ENSMUST00000030381, ENSMUST00000025007, ENSMUST00000051605, ENSMUST00000030491	525	27	13588	3.83436	1	0.924182	77.8236
miR-146b-3p	GOTERM_BP_FAT	GO:0006259~DNA metabolic process	18	3.27273	0.0243284	ENSMUST00000036340, ENSMUST00000081165, ENSMUST00000046398, ENSMUST00000026448, ENSMUST00000034842, ENSMUST00000028696, ENSMUST00000027251, ENSMUST00000071881, ENSMUST00000015481, ENSMUST00000067692, ENSMUST00000027777, ENSMUST00000021832, ENSMUST00000053657, ENSMUST00000099444, ENSMUST00000060067, ENSMUST00000084586, ENSMUST00000061973, ENSMUST00000099721, ENSMUST00000098814	325	421	13588	1.78757	1	0.967065	33.9217
miR-147-3p	GOTERM_BP_FAT	GO:0006265~DNA topological change	3	0.389105	0.0231516	ENSMUST00000025241, ENSMUST00000017629, ENSMUST00000002891, ENSMUST00000102668	480	7	13588	12.1321	1	0.760896	33.3601
miR-146b-3p	GOTERM_BP_FAT	GO:0006275~regulation of DNA replication	3	0.545455	0.0674759	ENSMUST00000006898, ENSMUST00000021832, ENSMUST00000021574	325	18	13588	6.96821	1	0.952986	69.1253
miR-146b-3p	GOTERM_BP_FAT	GO:0006281~DNA repair	14	2.54545	0.0026158	ENSMUST00000036340, ENSMUST00000081165, ENSMUST00000026448, ENSMUST00000034842, ENSMUST00000028696, ENSMUST00000027251, ENSMUST00000071881, ENSMUST00000027777, ENSMUST00000021832, ENSMUST00000053657, ENSMUST00000099444, ENSMUST00000061973, ENSMUST00000084586, ENSMUST00000099721, ENSMUST00000098814	325	222	13588	2.63662	0.987168	0.987168	4.31057
miR-147-3p	GOTERM_BP_FAT	GO:0006281~DNA repair	13	1.68612	0.094228	ENSMUST00000037440, ENSMUST00000080598, ENSMUST00000077088, ENSMUST00000033990, ENSMUST00000080664, ENSMUST00000073029, ENSMUST00000078891, ENSMUST00000025241, ENSMUST00000102966, ENSMUST00000028921, ENSMUST00000032704, ENSMUST00000007250, ENSMUST00000026063, ENSMUST00000002473	480	222	13588	1.6577	1	0.848811	82.0005
miR-147-3p	GOTERM_BP_FAT	GO:0006350~transcription	74	9.59792	0.085185	ENSMUST00000053266, ENSMUST00000072863, ENSMUST00000061745, ENSMUST00000046093, ENSMUST00000037824, ENSMUST00000058126, ENSMUST00000101392, ENSMUST00000048572, ENSMUST00000046777, ENSMUST00000028921, ENSMUST00000055256, ENSMUST00000021523, ENSMUST00000101249, ENSMUST00000074667, ENSMUST00000007949, ENSMUST00000085782, ENSMUST00000009713, ENSMUST00000096359, ENSMUST00000099082, ENSMUST00000057178,…	480	1772	13588	1.18218	1	0.853797	78.6196
miR-147-3p	GOTERM_BP_FAT	GO:0006351~transcription, DNA-dependent	9	1.16732	0.0666608	ENSMUST00000026608, ENSMUST00000025241, ENSMUST00000028921, ENSMUST00000026475, ENSMUST00000004786, ENSMUST00000021523, ENSMUST00000000793, ENSMUST00000099500, ENSMUST00000022135, ENSMUST00000032429	480	122	13588	2.08832	1	0.852731	69.7399
miR-151-5p	GOTERM_BP_FAT	GO:0006351~transcription, DNA-dependent	11	1.40127	0.0139864	ENSMUST00000008043, ENSMUST00000067795, ENSMUST00000080553, ENSMUST00000025106, ENSMUST00000000793, ENSMUST00000096261, ENSMUST00000100816, ENSMUST00000092668, ENSMUST00000043870, ENSMUST00000063694, ENSMUST00000100237, ENSMUST00000048698	498	122	13588	2.46014	1	0.999908	21.4853
miR-147-3p	GOTERM_BP_FAT	GO:0006355~regulation of transcription, DNA-dependent	65	8.43061	0.0411438	ENSMUST00000072863, ENSMUST00000061745, ENSMUST00000079327, ENSMUST00000066475, ENSMUST00000037962, ENSMUST00000046093, ENSMUST00000037824, ENSMUST00000079222, ENSMUST00000058126, ENSMUST00000101392, ENSMUST00000048572, ENSMUST00000046935, ENSMUST00000055256, ENSMUST00000021523, ENSMUST00000101249, ENSMUST00000074667, ENSMUST00000007949, ENSMUST00000085782, ENSMUST00000009713, ENSMUST00000096359,…	480	1465	13588	1.256	1	0.816371	51.7119
miR-147-3p	GOTERM_BP_FAT	GO:0006357~regulation of transcription from RNA polymerase II promoter	30	3.89105	0.0693778	ENSMUST00000072863, ENSMUST00000099159, ENSMUST00000061745, ENSMUST00000079327, ENSMUST00000037962, ENSMUST00000078137, ENSMUST00000087285, ENSMUST00000037824, ENSMUST00000078886, ENSMUST00000058126, ENSMUST00000032429, ENSMUST00000046935, ENSMUST00000055256, ENSMUST00000029422, ENSMUST00000077225, ENSMUST00000074667, ENSMUST00000007949, ENSMUST00000009713, ENSMUST00000057178, ENSMUST00000015987,…	480	616	13588	1.37865	1	0.853624	71.2305
miR-151-5p	GOTERM_BP_FAT	GO:0006366~transcription from RNA polymerase II promoter	8	1.01911	0.0183158	ENSMUST00000008043, ENSMUST00000067795, ENSMUST00000080553, ENSMUST00000025106, ENSMUST00000096261, ENSMUST00000100816, ENSMUST00000092668, ENSMUST00000043870, ENSMUST00000063694	498	74	13588	2.94974	1	0.982869	27.2
miR-146b-3p	GOTERM_BP_FAT	GO:0006396~RNA processing	17	3.09091	0.0595037	ENSMUST00000020977, ENSMUST00000022147, ENSMUST00000030003, ENSMUST00000079634, ENSMUST00000096252, ENSMUST00000103023, ENSMUST00000098361, ENSMUST00000088621, ENSMUST00000025774, ENSMUST00000034896, ENSMUST00000070345, ENSMUST00000093357, ENSMUST00000021134, ENSMUST00000002198, ENSMUST00000053760, ENSMUST00000031513, ENSMUST00000023745	325	437	13588	1.62645	1	0.950244	64.3717
miR-301a-3p	GOTERM_BP_FAT	GO:0006396~RNA processing	24	2.90557	0.0814719	ENSMUST00000022226, ENSMUST00000087582, ENSMUST00000042405, ENSMUST00000030623, ENSMUST00000098622, ENSMUST00000071711, ENSMUST00000053501, ENSMUST00000099479, ENSMUST00000079643, ENSMUST00000052120, ENSMUST00000097781, ENSMUST00000026125, ENSMUST00000098331, ENSMUST00000025997, ENSMUST00000026151, ENSMUST00000022596, ENSMUST00000091589, ENSMUST00000002551, ENSMUST00000000348, ENSMUST00000036044,…	525	437	13588	1.42143	1	0.92352	76.6734
miR-146b-3p	GOTERM_BP_FAT	GO:0006397~mRNA processing	11	2	0.0973436	ENSMUST00000070345, ENSMUST00000022147, ENSMUST00000093357, ENSMUST00000096252, ENSMUST00000103023, ENSMUST00000021134, ENSMUST00000088621, ENSMUST00000002198, ENSMUST00000025774, ENSMUST00000023745, ENSMUST00000031513	325	262	13588	1.75535	1	0.966835	82.1446
miR-301a-3p	GOTERM_BP_FAT	GO:0006401~RNA catabolic process	7	0.847458	0.00992243	ENSMUST00000034539, ENSMUST00000085571, ENSMUST00000071711, ENSMUST00000097781, ENSMUST00000020801, ENSMUST00000084285, ENSMUST00000025350	525	48	13588	3.77444	1	0.748166	15.7009
miR-301a-3p	GOTERM_BP_FAT	GO:0006402~mRNA catabolic process	7	0.847458	0.00514816	ENSMUST00000034539, ENSMUST00000085571, ENSMUST00000071711, ENSMUST00000097781, ENSMUST00000020801, ENSMUST00000084285, ENSMUST00000025350	525	42	13588	4.31365	0.999954	0.71323	8.461
miR-151-5p	GOTERM_BP_FAT	GO:0006468~protein amino acid phosphorylation	35	4.4586	0.0187518	ENSMUST00000005452, ENSMUST00000036594, ENSMUST00000025523, ENSMUST00000064993, ENSMUST00000002275, ENSMUST00000035081, ENSMUST00000080932, ENSMUST00000034920, ENSMUST00000021701, ENSMUST00000014698, ENSMUST00000047441, ENSMUST00000071056, ENSMUST00000027498, ENSMUST00000005671, ENSMUST00000010486, ENSMUST00000050171, ENSMUST00000067171, ENSMUST00000100354, ENSMUST00000099491, ENSMUST00000034065,…	498	640	13588	1.49216	1	0.976438	27.7532
miR-301a-3p	GOTERM_BP_FAT	GO:0006470~protein amino acid dephosphorylation	10	1.21065	0.0320453	ENSMUST00000069106, ENSMUST00000098005, ENSMUST00000029433, ENSMUST00000037974, ENSMUST00000059588, ENSMUST00000073961, ENSMUST00000035874, ENSMUST00000085960, ENSMUST00000029053, ENSMUST00000054880, ENSMUST00000097442, ENSMUST00000097302	525	114	13588	2.27034	1	0.869195	42.7565
miR-147-3p	GOTERM_BP_FAT	GO:0006479~protein amino acid methylation	6	0.77821	0.0170371	ENSMUST00000079327, ENSMUST00000056391, ENSMUST00000067646, ENSMUST00000033025, ENSMUST00000080030, ENSMUST00000078137, ENSMUST00000019930, ENSMUST00000045291	480	43	13588	3.95	1	0.706137	25.7512
miR-146b-3p	GOTERM_BP_FAT	GO:0006508~proteolysis	34	6.18182	0.0526651	ENSMUST00000008035, ENSMUST00000015594, ENSMUST00000066401, ENSMUST00000031732, ENSMUST00000061267, ENSMUST00000034848, ENSMUST00000103061, ENSMUST00000070345, ENSMUST00000052104, ENSMUST00000061318, ENSMUST00000098383, ENSMUST00000006854, ENSMUST00000059839, ENSMUST00000049004, ENSMUST00000048444, ENSMUST00000092500, ENSMUST00000099721, ENSMUST00000030164, ENSMUST00000089673, ENSMUST00000046398,…	325	1034	13588	1.37477	1	0.950168	59.7536
miR-151-5p	GOTERM_BP_FAT	GO:0006508~proteolysis	48	6.11465	0.0706157	ENSMUST00000034922, ENSMUST00000002735, ENSMUST00000084708, ENSMUST00000047888, ENSMUST00000034492, ENSMUST00000023994, ENSMUST00000077541, ENSMUST00000017987, ENSMUST00000078542, ENSMUST00000084985, ENSMUST00000026292, ENSMUST00000014058, ENSMUST00000066880, ENSMUST00000028118, ENSMUST00000026264, ENSMUST00000047951, ENSMUST00000044271, ENSMUST00000000449, ENSMUST00000035780, ENSMUST00000004478,…	498	1034	13588	1.26662	1	0.998997	71.5673
miR-301a-3p	GOTERM_BP_FAT	GO:0006508~proteolysis	50	6.05327	0.0762065	ENSMUST00000025358, ENSMUST00000061544, ENSMUST00000053416, ENSMUST00000024031, ENSMUST00000035982, ENSMUST00000099424, ENSMUST00000087659, ENSMUST00000028841, ENSMUST00000097819, ENSMUST00000028842, ENSMUST00000041096, ENSMUST00000026264, ENSMUST00000030471, ENSMUST00000100316, ENSMUST00000088468, ENSMUST00000069616, ENSMUST00000033176, ENSMUST00000022576, ENSMUST00000004478, ENSMUST00000097717,…	525	1034	13588	1.25154	1	0.925802	74.2741
miR-151-5p	GOTERM_BP_FAT	GO:0006511~ubiquitin-dependent protein catabolic process	13	1.65605	0.00558661	ENSMUST00000084708, ENSMUST00000026264, ENSMUST00000085614, ENSMUST00000047951, ENSMUST00000017987, ENSMUST00000044271, ENSMUST00000084985, ENSMUST00000044260, ENSMUST00000065461, ENSMUST00000042390, ENSMUST00000004478, ENSMUST00000024778, ENSMUST00000005394, ENSMUST00000032198	498	141	13588	2.51565	0.999985	0.999985	9.1725
miR-223-3p	GOTERM_BP_FAT	GO:0006511~ubiquitin-dependent protein catabolic process	11	1.48048	0.0252208	ENSMUST00000070345, ENSMUST00000101465, ENSMUST00000025739, ENSMUST00000073192, ENSMUST00000031697, ENSMUST00000021412, ENSMUST00000070402, ENSMUST00000026710, ENSMUST00000090379, ENSMUST00000009774, ENSMUST00000014812, ENSMUST00000092096	473	141	13588	2.24113	1	0.998347	35.554
miR-301a-3p	GOTERM_BP_FAT	GO:0006511~ubiquitin-dependent protein catabolic process	14	1.69492	0.00314804	ENSMUST00000034940, ENSMUST00000067837, ENSMUST00000028841, ENSMUST00000028842, ENSMUST00000026264, ENSMUST00000073681, ENSMUST00000061544, ENSMUST00000026710, ENSMUST00000026507, ENSMUST00000053416, ENSMUST00000020085, ENSMUST00000004478, ENSMUST00000037324, ENSMUST00000099424, ENSMUST00000034529, ENSMUST00000032198	525	141	13588	2.56983	0.997767	0.705019	5.2572
miR-301a-3p	GOTERM_BP_FAT	GO:0006518~peptide metabolic process	5	0.605327	0.0574415	ENSMUST00000026818, ENSMUST00000034905, ENSMUST00000027087, ENSMUST00000097709, ENSMUST00000005057, ENSMUST00000001713	525	38	13588	3.40551	1	0.894142	63.6959
miR-151-5p	GOTERM_BP_FAT	GO:0006732~coenzyme metabolic process	10	1.27389	0.0792587	ENSMUST00000032175, ENSMUST00000073521, ENSMUST00000103142, ENSMUST00000028148, ENSMUST00000000175, ENSMUST00000067888, ENSMUST00000021653, ENSMUST00000005069, ENSMUST00000033074, ENSMUST00000066514, ENSMUST00000061676	498	143	13588	1.90805	1	0.999408	75.7822
miR-147-3p	GOTERM_BP_FAT	GO:0006754~ATP biosynthetic process	7	0.907912	0.0691616	ENSMUST00000080368, ENSMUST00000015719, ENSMUST00000034290, ENSMUST00000091790, ENSMUST00000007340, ENSMUST00000021536, ENSMUST00000088429, ENSMUST00000025458	480	82	13588	2.41657	1	0.856241	71.1145
miR-147-3p	GOTERM_BP_FAT	GO:0006793~phosphorus metabolic process	39	5.05837	0.0951044	ENSMUST00000027929, ENSMUST00000034863, ENSMUST00000025890, ENSMUST00000086104, ENSMUST00000019676, ENSMUST00000030191, ENSMUST00000081946, ENSMUST00000015719, ENSMUST00000046935, ENSMUST00000085435, ENSMUST00000021527, ENSMUST00000100705, ENSMUST00000091284, ENSMUST00000035532, ENSMUST00000041965, ENSMUST00000004156, ENSMUST00000033154, ENSMUST00000026743, ENSMUST00000037440, ENSMUST00000031640,…	480	866	13588	1.27486	1	0.849052	82.2999
miR-151-5p	GOTERM_BP_FAT	GO:0006793~phosphorus metabolic process	43	5.47771	0.0377019	ENSMUST00000032560, ENSMUST00000025523, ENSMUST00000080932, ENSMUST00000034920, ENSMUST00000014698, ENSMUST00000047441, ENSMUST00000071056, ENSMUST00000005671, ENSMUST00000010486, ENSMUST00000034065, ENSMUST00000098629, ENSMUST00000016323, ENSMUST00000043585, ENSMUST00000028118, ENSMUST00000001155, ENSMUST00000039926, ENSMUST00000031640, ENSMUST00000048249, ENSMUST00000076859, ENSMUST00000000451,…	498	866	13588	1.3548	1	0.99564	48.3137
miR-147-3p	GOTERM_BP_FAT	GO:0006796~phosphate metabolic process	39	5.05837	0.0951044	ENSMUST00000027929, ENSMUST00000034863, ENSMUST00000025890, ENSMUST00000086104, ENSMUST00000019676, ENSMUST00000030191, ENSMUST00000081946, ENSMUST00000015719, ENSMUST00000046935, ENSMUST00000085435, ENSMUST00000021527, ENSMUST00000100705, ENSMUST00000091284, ENSMUST00000035532, ENSMUST00000041965, ENSMUST00000004156, ENSMUST00000033154, ENSMUST00000026743, ENSMUST00000037440, ENSMUST00000031640,…	480	866	13588	1.27486	1	0.849052	82.2999
miR-151-5p	GOTERM_BP_FAT	GO:0006796~phosphate metabolic process	43	5.47771	0.0377019	ENSMUST00000032560, ENSMUST00000025523, ENSMUST00000080932, ENSMUST00000034920, ENSMUST00000014698, ENSMUST00000047441, ENSMUST00000071056, ENSMUST00000005671, ENSMUST00000010486, ENSMUST00000034065, ENSMUST00000098629, ENSMUST00000016323, ENSMUST00000043585, ENSMUST00000028118, ENSMUST00000001155, ENSMUST00000039926, ENSMUST00000031640, ENSMUST00000048249, ENSMUST00000076859, ENSMUST00000000451,…	498	866	13588	1.3548	1	0.99564	48.3137
miR-147-3p	GOTERM_BP_FAT	GO:0006886~intracellular protein transport	16	2.07523	0.0642012	ENSMUST00000020979, ENSMUST00000102981, ENSMUST00000080509, ENSMUST00000085682, ENSMUST00000022196, ENSMUST00000097808, ENSMUST00000065398, ENSMUST00000033075, ENSMUST00000088420, ENSMUST00000049966, ENSMUST00000007216, ENSMUST00000027185, ENSMUST00000026900, ENSMUST00000097563, ENSMUST00000003828, ENSMUST00000097809, ENSMUST00000032555, ENSMUST00000050487	480	276	13588	1.64106	1	0.85297	68.3281
miR-301a-3p	GOTERM_BP_FAT	GO:0006892~post-Golgi vesicle-mediated transport	3	0.363196	0.044643	ENSMUST00000024870, ENSMUST00000031418, ENSMUST00000029374	525	9	13588	8.6273	1	0.896389	54.2617
miR-147-3p	GOTERM_BP_FAT	GO:0006915~apoptosis	25	3.24254	0.0403852	ENSMUST00000025404, ENSMUST00000022102, ENSMUST00000076270, ENSMUST00000080598, ENSMUST00000081946, ENSMUST00000078891, ENSMUST00000046777, ENSMUST00000031697, ENSMUST00000001497, ENSMUST00000022781, ENSMUST00000021523, ENSMUST00000051209, ENSMUST00000025266, ENSMUST00000058702, ENSMUST00000042368, ENSMUST00000046916, ENSMUST00000020979, ENSMUST00000026241, ENSMUST00000037440, ENSMUST00000080030,…	480	465	13588	1.52195	1	0.828421	51.0457
miR-301a-3p	GOTERM_BP_FAT	GO:0006915~apoptosis	26	3.1477	0.0588572	ENSMUST00000069333, ENSMUST00000022971, ENSMUST00000074525, ENSMUST00000065523, ENSMUST00000027111, ENSMUST00000023952, ENSMUST00000085393, ENSMUST00000022781, ENSMUST00000090269, ENSMUST00000020268, ENSMUST00000103088, ENSMUST00000016668, ENSMUST00000020979, ENSMUST00000030800, ENSMUST00000055483, ENSMUST00000100036, ENSMUST00000080030, ENSMUST00000066698, ENSMUST00000054234, ENSMUST00000051691,…	525	465	13588	1.44716	1	0.895486	64.6187
miR-147-3p	GOTERM_BP_FAT	GO:0006916~anti-apoptosis	9	1.16732	0.0123048	ENSMUST00000096482, ENSMUST00000072836, ENSMUST00000022781, ENSMUST00000070642, ENSMUST00000055990, ENSMUST00000054343, ENSMUST00000038107, ENSMUST00000080812, ENSMUST00000027185	480	88	13588	2.89517	1	0.668109	19.3079
miR-301a-3p	GOTERM_BP_FAT	GO:0006916~anti-apoptosis	8	0.968523	0.0531652	ENSMUST00000069333, ENSMUST00000022971, ENSMUST00000055483, ENSMUST00000034905, ENSMUST00000022781, ENSMUST00000087328, ENSMUST00000065523, ENSMUST00000038107	525	88	13588	2.3529	1	0.894634	60.7692
miR-147-3p	GOTERM_BP_FAT	GO:0006917~induction of apoptosis	11	1.42672	0.0715087	ENSMUST00000025241, ENSMUST00000001497, ENSMUST00000037440, ENSMUST00000070642, ENSMUST00000060655, ENSMUST00000025266, ENSMUST00000049507, ENSMUST00000038777, ENSMUST00000032961, ENSMUST00000042368, ENSMUST00000044234	480	167	13588	1.86462	1	0.855501	72.3509
miR-223-3p	GOTERM_BP_FAT	GO:0006917~induction of apoptosis	11	1.48048	0.0662001	ENSMUST00000058232, ENSMUST00000093508, ENSMUST00000022971, ENSMUST00000056974, ENSMUST00000005371, ENSMUST00000020150, ENSMUST00000022830, ENSMUST00000016668, ENSMUST00000014578, ENSMUST00000025262, ENSMUST00000044234	473	167	13588	1.89222	1	0.991242	69.2115
miR-301a-3p	GOTERM_BP_FAT	GO:0006954~inflammatory response	14	1.69492	0.095881	ENSMUST00000018610, ENSMUST00000023840, ENSMUST00000032265, ENSMUST00000028348, ENSMUST00000000450, ENSMUST00000031318, ENSMUST00000037863, ENSMUST00000100963, ENSMUST00000069616, ENSMUST00000021530, ENSMUST00000028649, ENSMUST00000029948, ENSMUST00000079476, ENSMUST00000030312	525	225	13588	1.61043	1	0.928424	82.2076
miR-151-5p	GOTERM_BP_FAT	GO:0006955~immune response	24	3.05732	0.0961764	ENSMUST00000025797, ENSMUST00000097329, ENSMUST00000023994, ENSMUST00000035938, ENSMUST00000085970, ENSMUST00000042771, ENSMUST00000103414, ENSMUST00000077918, ENSMUST00000034519, ENSMUST00000061829, ENSMUST00000013851, ENSMUST00000097720, ENSMUST00000025312, ENSMUST00000093793, ENSMUST00000040306, ENSMUST00000028361, ENSMUST00000025333, ENSMUST00000027164, ENSMUST00000097336, ENSMUST00000099241,…	498	471	13588	1.39033	1	0.996722	82.3874
miR-146b-3p	GOTERM_BP_FAT	GO:0006970~response to osmotic stress	3	0.545455	0.0609122	ENSMUST00000001652, ENSMUST00000023752, ENSMUST00000033093	325	17	13588	7.3781	1	0.949516	65.2587
miR-146b-3p	GOTERM_BP_FAT	GO:0006974~response to DNA damage stimulus	16	2.90909	0.00377298	ENSMUST00000036340, ENSMUST00000081165, ENSMUST00000046398, ENSMUST00000026448, ENSMUST00000034842, ENSMUST00000028696, ENSMUST00000027251, ENSMUST00000071881, ENSMUST00000027777, ENSMUST00000033093, ENSMUST00000021832, ENSMUST00000053657, ENSMUST00000099444, ENSMUST00000084586, ENSMUST00000061973, ENSMUST00000099721, ENSMUST00000098814	325	287	13588	2.33083	0.998138	0.876984	6.16118
miR-147-3p	GOTERM_BP_FAT	GO:0006974~response to DNA damage stimulus	17	2.20493	0.0479843	ENSMUST00000096359, ENSMUST00000037440, ENSMUST00000032961, ENSMUST00000080598, ENSMUST00000077088, ENSMUST00000033990, ENSMUST00000080664, ENSMUST00000073029, ENSMUST00000042575, ENSMUST00000078891, ENSMUST00000025241, ENSMUST00000102966, ENSMUST00000028921, ENSMUST00000032704, ENSMUST00000038777, ENSMUST00000007250, ENSMUST00000026063, ENSMUST00000002473	480	287	13588	1.6768	1	0.841887	57.3456
miR-151-5p	GOTERM_BP_FAT	GO:0007010~cytoskeleton organization	18	2.29299	0.0894054	ENSMUST00000082099, ENSMUST00000064993, ENSMUST00000049378, ENSMUST00000076095, ENSMUST00000092420, ENSMUST00000000451, ENSMUST00000080745, ENSMUST00000097561, ENSMUST00000034433, ENSMUST00000080665, ENSMUST00000069533, ENSMUST00000027488, ENSMUST00000098561, ENSMUST00000049305, ENSMUST00000046769, ENSMUST00000064495, ENSMUST00000002889, ENSMUST00000090269, ENSMUST00000034771, ENSMUST00000030785,…	498	326	13588	1.50654	1	0.997932	79.9789
miR-223-3p	GOTERM_BP_FAT	GO:0007010~cytoskeleton organization	18	2.42261	0.0633023	ENSMUST00000034206, ENSMUST00000035165, ENSMUST00000055390, ENSMUST00000057684, ENSMUST00000080736, ENSMUST00000035050, ENSMUST00000093369, ENSMUST00000028410, ENSMUST00000043098, ENSMUST00000009667, ENSMUST00000028718, ENSMUST00000024851, ENSMUST00000003912, ENSMUST00000102611, ENSMUST00000018887, ENSMUST00000019109, ENSMUST00000092984, ENSMUST00000088216, ENSMUST00000030636, ENSMUST00000005365,…	473	326	13588	1.58617	1	0.993561	67.5262
miR-223-3p	GOTERM_BP_FAT	GO:0007017~microtubule-based process	13	1.74966	0.0645774	ENSMUST00000020821, ENSMUST00000034206, ENSMUST00000057684, ENSMUST00000071134, ENSMUST00000080736, ENSMUST00000093369, ENSMUST00000043098, ENSMUST00000024851, ENSMUST00000069503, ENSMUST00000088216, ENSMUST00000048962, ENSMUST00000030636, ENSMUST00000042954, ENSMUST00000005365, ENSMUST00000069328	473	211	13588	1.76993	1	0.991626	68.2782
miR-146b-3p	GOTERM_BP_FAT	GO:0007044~cell-substrate junction assembly	3	0.545455	0.0426988	ENSMUST00000102947, ENSMUST00000034509, ENSMUST00000030187, ENSMUST00000045542	325	14	13588	8.95912	1	0.945128	52.0059
miR-223-3p	GOTERM_BP_FAT	GO:0007049~cell cycle	33	4.44145	0.0135372	ENSMUST00000038387, ENSMUST00000026710, ENSMUST00000045026, ENSMUST00000016569, ENSMUST00000043098, ENSMUST00000058745, ENSMUST00000009777, ENSMUST00000102611, ENSMUST00000018887, ENSMUST00000088216, ENSMUST00000051160, ENSMUST00000005365, ENSMUST00000026416, ENSMUST00000031341, ENSMUST00000056725, ENSMUST00000034981, ENSMUST00000027638, ENSMUST00000030036, ENSMUST00000096206, ENSMUST00000029571,…	473	611	13588	1.55155	1	0.995781	20.897
miR-223-3p	GOTERM_BP_FAT	GO:0007051~spindle organization	4	0.538358	0.0718498	ENSMUST00000024851, ENSMUST00000030636, ENSMUST00000005365, ENSMUST00000042954	473	28	13588	4.1039	1	0.991972	72.263
miR-223-3p	GOTERM_BP_FAT	GO:0007052~mitotic spindle organization	3	0.403769	0.0112298	ENSMUST00000024851, ENSMUST00000030636, ENSMUST00000005365	473	5	13588	17.2364	1	0.99653	17.6537
miR-301a-3p	GOTERM_BP_FAT	GO:0007067~mitosis	15	1.81598	0.0154585	ENSMUST00000034239, ENSMUST00000020457, ENSMUST00000026710, ENSMUST00000005066, ENSMUST00000084828, ENSMUST00000036256, ENSMUST00000054234, ENSMUST00000086210, ENSMUST00000043848, ENSMUST00000020689, ENSMUST00000087341, ENSMUST00000046769, ENSMUST00000093191, ENSMUST00000049543, ENSMUST00000077674, ENSMUST00000042954	525	190	13588	2.04331	1	0.812811	23.4204
miR-147-3p	GOTERM_BP_FAT	GO:0007088~regulation of mitosis	5	0.648508	0.0368845	ENSMUST00000026241, ENSMUST00000037440, ENSMUST00000068225, ENSMUST00000051477, ENSMUST00000025266, ENSMUST00000026240	480	36	13588	3.93171	1	0.838966	47.8574
miR-146b-3p	GOTERM_BP_FAT	GO:0007155~cell adhesion	22	4	0.0279233	ENSMUST00000053073, ENSMUST00000023090, ENSMUST00000094424, ENSMUST00000045542, ENSMUST00000042190, ENSMUST00000085989, ENSMUST00000036276, ENSMUST00000029682, ENSMUST00000102947, ENSMUST00000092366, ENSMUST00000034509, ENSMUST00000030187, ENSMUST00000073818, ENSMUST00000003061, ENSMUST00000096242, ENSMUST00000043722, ENSMUST00000065014, ENSMUST00000000161, ENSMUST00000031523, ENSMUST00000043577,…	325	561	13588	1.63958	1	0.965406	37.9001
miR-151-5p	GOTERM_BP_FAT	GO:0007169~transmembrane receptor protein tyrosine kinase signaling pathway	12	1.52866	0.0946386	ENSMUST00000005452, ENSMUST00000025523, ENSMUST00000000451, ENSMUST00000034433, ENSMUST00000028759, ENSMUST00000018295, ENSMUST00000075181, ENSMUST00000005671, ENSMUST00000067171, ENSMUST00000099491, ENSMUST00000022698, ENSMUST00000035661, ENSMUST00000026076, ENSMUST00000091885, ENSMUST00000033751	498	192	13588	1.70532	1	0.997434	81.8656
miR-223-3p	GOTERM_BP_FAT	GO:0007229~integrin-mediated signaling pathway	7	0.942127	0.0483656	ENSMUST00000022642, ENSMUST00000005889, ENSMUST00000051989, ENSMUST00000057684, ENSMUST00000049681, ENSMUST00000033957, ENSMUST00000006101, ENSMUST00000080736	473	76	13588	2.64593	1	0.994668	57.3712
miR-147-3p	GOTERM_BP_FAT	GO:0007242~intracellular signaling cascade	41	5.31777	0.0920847	ENSMUST00000027929, ENSMUST00000006825, ENSMUST00000034863, ENSMUST00000078634, ENSMUST00000026296, ENSMUST00000023109, ENSMUST00000021076, ENSMUST00000086104, ENSMUST00000100377, ENSMUST00000045291, ENSMUST00000088420, ENSMUST00000032961, ENSMUST00000080598, ENSMUST00000030191, ENSMUST00000099078, ENSMUST00000042775, ENSMUST00000078891, ENSMUST00000067908, ENSMUST00000046935, ENSMUST00000024518,…	480	915	13588	1.26846	1	0.847049	81.2481
miR-223-3p	GOTERM_BP_FAT	GO:0007242~intracellular signaling cascade	41	5.51817	0.0778976	ENSMUST00000036715, ENSMUST00000034214, ENSMUST00000081154, ENSMUST00000077730, ENSMUST00000013842, ENSMUST00000086104, ENSMUST00000030170, ENSMUST00000029566, ENSMUST00000020321, ENSMUST00000025020, ENSMUST00000056161, ENSMUST00000000421, ENSMUST00000100260, ENSMUST00000049435, ENSMUST00000080379, ENSMUST00000074880, ENSMUST00000019109, ENSMUST00000020101, ENSMUST00000010804, ENSMUST00000066091,…	473	915	13588	1.28723	1	0.992772	75.2127
miR-146b-3p	GOTERM_BP_FAT	GO:0007264~small GTPase mediated signal transduction	11	2	0.0903957	ENSMUST00000047503, ENSMUST00000030645, ENSMUST00000048197, ENSMUST00000093469, ENSMUST00000031276, ENSMUST00000044111, ENSMUST00000061764, ENSMUST00000060067, ENSMUST00000089651, ENSMUST00000037640, ENSMUST00000035716	325	258	13588	1.78256	1	0.964999	79.6862
miR-146b-3p	GOTERM_BP_FAT	GO:0007276~gamete generation	17	3.09091	0.00590008	ENSMUST00000036340, ENSMUST00000036252, ENSMUST00000072838, ENSMUST00000023215, ENSMUST00000001780, ENSMUST00000045542, ENSMUST00000041052, ENSMUST00000081421, ENSMUST00000055156, ENSMUST00000049454, ENSMUST00000067692, ENSMUST00000093852, ENSMUST00000033093, ENSMUST00000063004, ENSMUST00000062629, ENSMUST00000099444, ENSMUST00000078757, ENSMUST00000053760, ENSMUST00000053683	325	331	13588	2.1473	0.999947	0.75484	9.47544
miR-223-3p	GOTERM_BP_FAT	GO:0007276~gamete generation	22	2.96097	0.00588824	ENSMUST00000020821, ENSMUST00000089458, ENSMUST00000096367, ENSMUST00000018698, ENSMUST00000000421, ENSMUST00000043925, ENSMUST00000052172, ENSMUST00000069503, ENSMUST00000063278, ENSMUST00000061522, ENSMUST00000066091, ENSMUST00000033135, ENSMUST00000044115, ENSMUST00000096206, ENSMUST00000034206, ENSMUST00000033033, ENSMUST00000041705, ENSMUST00000044234, ENSMUST00000007790, ENSMUST00000056974,…	473	331	13588	1.90937	0.999993	0.980724	9.65844
miR-223-3p	GOTERM_BP_FAT	GO:0007281~germ cell development	8	1.07672	0.0618131	ENSMUST00000056974, ENSMUST00000089458, ENSMUST00000052172, ENSMUST00000096206, ENSMUST00000034206, ENSMUST00000100656, ENSMUST00000018698, ENSMUST00000061522, ENSMUST00000033135, ENSMUST00000000421	473	101	13588	2.27543	1	0.994023	66.6267
miR-146b-3p	GOTERM_BP_FAT	GO:0007283~spermatogenesis	13	2.36364	0.0194674	ENSMUST00000036252, ENSMUST00000072838, ENSMUST00000023215, ENSMUST00000045542, ENSMUST00000041052, ENSMUST00000081421, ENSMUST00000055156, ENSMUST00000049454, ENSMUST00000067692, ENSMUST00000093852, ENSMUST00000033093, ENSMUST00000063004, ENSMUST00000078757, ENSMUST00000053760, ENSMUST00000053683	325	255	13588	2.13145	1	0.948806	28.1596
miR-146b-3p	GOTERM_BP_FAT	GO:0007411~axon guidance	6	1.09091	0.0849613	ENSMUST00000088345, ENSMUST00000081165, ENSMUST00000046565, ENSMUST00000067458, ENSMUST00000021284, ENSMUST00000023269	325	98	13588	2.55975	1	0.970271	77.5452
miR-301a-3p	GOTERM_BP_FAT	GO:0007423~sensory organ development	16	1.93705	0.0732805	ENSMUST00000079828, ENSMUST00000102878, ENSMUST00000022971, ENSMUST00000052609, ENSMUST00000020457, ENSMUST00000044598, ENSMUST00000078541, ENSMUST00000087417, ENSMUST00000001562, ENSMUST00000021333, ENSMUST00000021513, ENSMUST00000014917, ENSMUST00000058475, ENSMUST00000063136, ENSMUST00000025374, ENSMUST00000029948, ENSMUST00000073392, ENSMUST00000023734	525	257	13588	1.61132	1	0.921158	72.8423
miR-301a-3p	GOTERM_BP_FAT	GO:0007492~endoderm development	4	0.484262	0.0994956	ENSMUST00000028386, ENSMUST00000025944, ENSMUST00000001538, ENSMUST00000025453	525	29	13588	3.56992	1	0.930723	83.3874
miR-151-5p	GOTERM_BP_FAT	GO:0007596~blood coagulation	8	1.01911	0.013806	ENSMUST00000029630, ENSMUST00000005954, ENSMUST00000022196, ENSMUST00000023994, ENSMUST00000028328, ENSMUST00000021948, ENSMUST00000026194, ENSMUST00000027615	498	70	13588	3.1183	1	0.999999	21.2382
miR-223-3p	GOTERM_BP_FAT	GO:0007596~blood coagulation	6	0.807537	0.095766	ENSMUST00000035037, ENSMUST00000023994, ENSMUST00000026194, ENSMUST00000020321, ENSMUST00000051160, ENSMUST00000014578	473	70	13588	2.46234	1	0.993581	82.2963
miR-151-5p	GOTERM_BP_FAT	GO:0007599~hemostasis	8	1.01911	0.0148495	ENSMUST00000029630, ENSMUST00000005954, ENSMUST00000022196, ENSMUST00000023994, ENSMUST00000028328, ENSMUST00000021948, ENSMUST00000026194, ENSMUST00000027615	498	71	13588	3.07438	1	0.999392	22.6573
miR-151-5p	GOTERM_BP_FAT	GO:0007605~sensory perception of sound	7	0.89172	0.0869477	ENSMUST00000084979, ENSMUST00000049305, ENSMUST00000003857, ENSMUST00000022303, ENSMUST00000092420, ENSMUST00000087497, ENSMUST00000030785, ENSMUST00000079590	498	84	13588	2.27376	1	0.998732	79.0304
miR-223-3p	GOTERM_BP_FAT	GO:0008045~motor axon guidance	3	0.403769	0.0831984	ENSMUST00000039876, ENSMUST00000052172, ENSMUST00000023312	473	14	13588	6.15584	1	0.993116	77.5526
miR-301a-3p	GOTERM_MF_FAT	GO:0008080~N-acetyltransferase activity	6	0.726392	0.0480143	ENSMUST00000037362, ENSMUST00000063520, ENSMUST00000022609, ENSMUST00000028408, ENSMUST00000050542, ENSMUST00000068387, ENSMUST00000028100	520	51	13288	3.00633	1	0.847261	51.7382
miR-151-5p	GOTERM_MF_FAT	GO:0008092~cytoskeletal protein binding	26	3.3121	0.00915475	ENSMUST00000072961, ENSMUST00000100222, ENSMUST00000034926, ENSMUST00000023072, ENSMUST00000069533, ENSMUST00000017751, ENSMUST00000047441, ENSMUST00000077761, ENSMUST00000098561, ENSMUST00000034285, ENSMUST00000002889, ENSMUST00000008893, ENSMUST00000059566, ENSMUST00000034771, ENSMUST00000030785, ENSMUST00000043585, ENSMUST00000084979, ENSMUST00000028991, ENSMUST00000049378, ENSMUST00000028694,…	484	414	13288	1.7242	0.996406	0.374399	12.7332
miR-147-3p	GOTERM_BP_FAT	GO:0008104~protein localization	35	4.53956	0.082579	ENSMUST00000080509, ENSMUST00000085682, ENSMUST00000022196, ENSMUST00000097808, ENSMUST00000021076, ENSMUST00000065398, ENSMUST00000020018, ENSMUST00000088420, ENSMUST00000067935, ENSMUST00000076270, ENSMUST00000081946, ENSMUST00000049966, ENSMUST00000094053, ENSMUST00000007216, ENSMUST00000081182, ENSMUST00000050664, ENSMUST00000079961, ENSMUST00000059021, ENSMUST00000030456, ENSMUST00000097809,…	480	753	13588	1.31579	1	0.853319	77.5394
miR-301a-3p	GOTERM_BP_FAT	GO:0008104~protein localization	38	4.60048	0.0769272	ENSMUST00000013845, ENSMUST00000041589, ENSMUST00000098655, ENSMUST00000033734, ENSMUST00000041905, ENSMUST00000051014, ENSMUST00000073868, ENSMUST00000061764, ENSMUST00000056241, ENSMUST00000043794, ENSMUST00000098990, ENSMUST00000094053, ENSMUST00000094950, ENSMUST00000057101, ENSMUST00000090381, ENSMUST00000039018, ENSMUST00000002128, ENSMUST00000033866, ENSMUST00000020858, ENSMUST00000092048,…	525	753	13588	1.30613	1	0.917877	74.6157
miR-223-3p	GOTERM_MF_FAT	GO:0008135~translation factor activity, nucleic acid binding	9	1.21131	0.0214285	ENSMUST00000022170, ENSMUST00000022960, ENSMUST00000055104, ENSMUST00000081551, ENSMUST00000027108, ENSMUST00000003320, ENSMUST00000005750, ENSMUST00000052248, ENSMUST00000029387	466	98	13288	2.61873	0.999997	0.880737	27.3206
miR-147-3p	GOTERM_BP_FAT	GO:0008213~protein amino acid alkylation	6	0.77821	0.0170371	ENSMUST00000079327, ENSMUST00000056391, ENSMUST00000067646, ENSMUST00000033025, ENSMUST00000080030, ENSMUST00000078137, ENSMUST00000019930, ENSMUST00000045291	480	43	13588	3.95	1	0.706137	25.7512
miR-147-3p	GOTERM_BP_FAT	GO:0008219~cell death	26	3.37224	0.0568256	ENSMUST00000025404, ENSMUST00000022102, ENSMUST00000076270, ENSMUST00000080598, ENSMUST00000081946, ENSMUST00000006392, ENSMUST00000078891, ENSMUST00000046777, ENSMUST00000031697, ENSMUST00000001497, ENSMUST00000022781, ENSMUST00000021523, ENSMUST00000051209, ENSMUST00000025266, ENSMUST00000058702, ENSMUST00000042368, ENSMUST00000046916, ENSMUST00000020979, ENSMUST00000026241, ENSMUST00000037440,…	480	507	13588	1.45171	1	0.854027	63.7129
miR-301a-3p	GOTERM_BP_FAT	GO:0008219~cell death	27	3.26877	0.084681	ENSMUST00000069333, ENSMUST00000022971, ENSMUST00000074525, ENSMUST00000065523, ENSMUST00000027111, ENSMUST00000023952, ENSMUST00000085393, ENSMUST00000022781, ENSMUST00000090269, ENSMUST00000020268, ENSMUST00000103088, ENSMUST00000016668, ENSMUST00000020979, ENSMUST00000030800, ENSMUST00000057195, ENSMUST00000055483, ENSMUST00000100036, ENSMUST00000080030, ENSMUST00000066698, ENSMUST00000054234,…	525	507	13588	1.37833	1	0.922444	78.0307
miR-146b-3p	GOTERM_MF_FAT	GO:0008233~peptidase activity	24	4.36364	0.0254031	ENSMUST00000008035, ENSMUST00000015594, ENSMUST00000026831, ENSMUST00000066401, ENSMUST00000061267, ENSMUST00000034848, ENSMUST00000103061, ENSMUST00000052104, ENSMUST00000061318, ENSMUST00000098383, ENSMUST00000006854, ENSMUST00000059839, ENSMUST00000048444, ENSMUST00000092500, ENSMUST00000049004, ENSMUST00000089673, ENSMUST00000078897, ENSMUST00000068505, ENSMUST00000027488, ENSMUST00000074898,…	315	629	13288	1.60957	0.999998	0.927903	31.0422
miR-151-5p	GOTERM_MF_FAT	GO:0008233~peptidase activity	31	3.94904	0.0785416	ENSMUST00000034922, ENSMUST00000002735, ENSMUST00000084708, ENSMUST00000047888, ENSMUST00000034492, ENSMUST00000077541, ENSMUST00000100405, ENSMUST00000061725, ENSMUST00000078542, ENSMUST00000044260, ENSMUST00000077918, ENSMUST00000051614, ENSMUST00000014058, ENSMUST00000058476, ENSMUST00000066880, ENSMUST00000005057, ENSMUST00000089645, ENSMUST00000085614, ENSMUST00000011607, ENSMUST00000029804,…	484	629	13288	1.35309	1	0.843403	70.2209
miR-151-5p	GOTERM_MF_FAT	GO:0008234~cysteine-type peptidase activity	10	1.27389	0.0849701	ENSMUST00000027488, ENSMUST00000025679, ENSMUST00000084708, ENSMUST00000085614, ENSMUST00000066880, ENSMUST00000058476, ENSMUST00000024778, ENSMUST00000044260, ENSMUST00000065461, ENSMUST00000032198	484	146	13288	1.88045	1	0.846485	73.1537
miR-151-5p	GOTERM_MF_FAT	GO:0008237~metallopeptidase activity	14	1.78344	0.0191237	ENSMUST00000034922, ENSMUST00000047888, ENSMUST00000034492, ENSMUST00000077541, ENSMUST00000100405, ENSMUST00000078542, ENSMUST00000011607, ENSMUST00000029804, ENSMUST00000053441, ENSMUST00000091233, ENSMUST00000035780, ENSMUST00000051614, ENSMUST00000025851, ENSMUST00000005057	484	187	13288	2.05542	0.999993	0.545158	24.8701
miR-223-3p	GOTERM_MF_FAT	GO:0008237~metallopeptidase activity	13	1.74966	0.0316684	ENSMUST00000022040, ENSMUST00000027265, ENSMUST00000034922, ENSMUST00000034492, ENSMUST00000075068, ENSMUST00000021611, ENSMUST00000025546, ENSMUST00000022642, ENSMUST00000091233, ENSMUST00000021201, ENSMUST00000051989, ENSMUST00000049189, ENSMUST00000033957	466	187	13288	1.98233	1	0.821493	37.7543
miR-223-3p	GOTERM_MF_FAT	GO:0008270~zinc ion binding	87	11.7093	0.0658526	ENSMUST00000034214, ENSMUST00000034922, ENSMUST00000037408, ENSMUST00000075775, ENSMUST00000092837, ENSMUST00000023356, ENSMUST00000034492, ENSMUST00000093438, ENSMUST00000006088, ENSMUST00000065545, ENSMUST00000094343, ENSMUST00000080771, ENSMUST00000070345, ENSMUST00000072477, ENSMUST00000003912, ENSMUST00000051989, ENSMUST00000080406, ENSMUST00000066804, ENSMUST00000100018, ENSMUST00000035638,…	466	2105	13288	1.17853	1	0.918545	63.3424
miR-223-3p	GOTERM_BP_FAT	GO:0008283~cell proliferation	14	1.88425	0.0890296	ENSMUST00000028948, ENSMUST00000026449, ENSMUST00000087086, ENSMUST00000077786, ENSMUST00000085248, ENSMUST00000025739, ENSMUST00000005371, ENSMUST00000031697, ENSMUST00000036497, ENSMUST00000058745, ENSMUST00000026845, ENSMUST00000052172, ENSMUST00000102611, ENSMUST00000018887, ENSMUST00000063278, ENSMUST00000092984, ENSMUST00000063886	473	247	13588	1.62827	1	0.991738	79.8857
miR-147-3p	GOTERM_BP_FAT	GO:0008284~positive regulation of cell proliferation	16	2.07523	0.0782963	ENSMUST00000000187, ENSMUST00000026241, ENSMUST00000072863, ENSMUST00000031280, ENSMUST00000072836, ENSMUST00000031768, ENSMUST00000034148, ENSMUST00000047409, ENSMUST00000004587, ENSMUST00000102669, ENSMUST00000026240, ENSMUST00000048572, ENSMUST00000029422, ENSMUST00000025266, ENSMUST00000019723, ENSMUST00000038777, ENSMUST00000074667	480	284	13588	1.59484	1	0.855839	75.6517
miR-146b-3p	GOTERM_BP_FAT	GO:0008285~negative regulation of cell proliferation	11	2	0.0424858	ENSMUST00000072838, ENSMUST00000048994, ENSMUST00000079327, ENSMUST00000052915, ENSMUST00000023215, ENSMUST00000021574, ENSMUST00000078137, ENSMUST00000025253, ENSMUST00000093852, ENSMUST00000056391, ENSMUST00000049454, ENSMUST00000033093, ENSMUST00000041262, ENSMUST00000050707	325	224	13588	2.05313	1	0.950623	51.826
miR-147-3p	GOTERM_BP_FAT	GO:0008285~negative regulation of cell proliferation	16	2.07523	0.0132101	ENSMUST00000096359, ENSMUST00000034863, ENSMUST00000079327, ENSMUST00000093793, ENSMUST00000078137, ENSMUST00000088420, ENSMUST00000000769, ENSMUST00000032961, ENSMUST00000073781, ENSMUST00000094301, ENSMUST00000056391, ENSMUST00000025293, ENSMUST00000057835, ENSMUST00000013633, ENSMUST00000063278, ENSMUST00000025266, ENSMUST00000098826, ENSMUST00000038569, ENSMUST00000010286, ENSMUST00000101103,…	480	224	13588	2.02202	1	0.679302	20.5799
miR-151-5p	GOTERM_MF_FAT	GO:0008289~lipid binding	21	2.67516	0.0271829	ENSMUST00000099361, ENSMUST00000034874, ENSMUST00000034363, ENSMUST00000070911, ENSMUST00000001155, ENSMUST00000075326, ENSMUST00000045277, ENSMUST00000034946, ENSMUST00000000451, ENSMUST00000035839, ENSMUST00000027721, ENSMUST00000070532, ENSMUST00000034756, ENSMUST00000069074, ENSMUST00000032980, ENSMUST00000100208, ENSMUST00000075181, ENSMUST00000051237, ENSMUST00000089465, ENSMUST00000098845,…	484	345	13288	1.67115	1	0.608204	33.5109
miR-147-3p	GOTERM_MF_FAT	GO:0008353~RNA polymerase II carboxy-terminal domain kinase activity	3	0.389105	0.0721725	ENSMUST00000025241, ENSMUST00000031640, ENSMUST00000021523	499	12	13288	6.65731	1	0.918528	67.2142
miR-301a-3p	GOTERM_MF_FAT	GO:0008509~anion transmembrane transporter activity	10	1.21065	0.0683324	ENSMUST00000004428, ENSMUST00000007436, ENSMUST00000099622, ENSMUST00000101643, ENSMUST00000022293, ENSMUST00000038225, ENSMUST00000029947, ENSMUST00000058682, ENSMUST00000038259, ENSMUST00000030878, ENSMUST00000006785	520	130	13288	1.96568	1	0.84745	64.9345
miR-146b-3p	GOTERM_MF_FAT	GO:0009055~electron carrier activity	11	2	0.0218409	ENSMUST00000018113, ENSMUST00000027726, ENSMUST00000053073, ENSMUST00000023448, ENSMUST00000100128, ENSMUST00000013294, ENSMUST00000094854, ENSMUST00000031412, ENSMUST00000082425, ENSMUST00000003017, ENSMUST00000003416, ENSMUST00000034896	315	202	13288	2.29716	0.999987	0.97675	27.3107
miR-147-3p	GOTERM_BP_FAT	GO:0009057~macromolecule catabolic process	37	4.79896	0.00539223	ENSMUST00000055859, ENSMUST00000027254, ENSMUST00000025404, ENSMUST00000080812, ENSMUST00000037928, ENSMUST00000097672, ENSMUST00000042775, ENSMUST00000077088, ENSMUST00000033494, ENSMUST00000065785, ENSMUST00000102966, ENSMUST00000031697, ENSMUST00000028921, ENSMUST00000052825, ENSMUST00000079132, ENSMUST00000054956, ENSMUST00000030769, ENSMUST00000075082, ENSMUST00000082152, ENSMUST00000049507,…	480	654	13588	1.60154	0.99999	0.537289	8.94302
miR-301a-3p	GOTERM_BP_FAT	GO:0009057~macromolecule catabolic process	44	5.32688	0.000431814	ENSMUST00000036509, ENSMUST00000067837, ENSMUST00000034940, ENSMUST00000001837, ENSMUST00000022971, ENSMUST00000073681, ENSMUST00000061544, ENSMUST00000026710, ENSMUST00000020801, ENSMUST00000053416, ENSMUST00000078947, ENSMUST00000025408, ENSMUST00000034539, ENSMUST00000089287, ENSMUST00000037534, ENSMUST00000029814, ENSMUST00000085571, ENSMUST00000054956, ENSMUST00000071711, ENSMUST00000065629,…	525	654	13588	1.74129	0.566634	0.566634	0.737037
miR-151-5p	GOTERM_BP_FAT	GO:0009109~coenzyme catabolic process	4	0.509554	0.0881357	ENSMUST00000032175, ENSMUST00000073521, ENSMUST00000000175, ENSMUST00000066514, ENSMUST00000061676	498	29	13588	3.76347	1	0.998533	79.494
miR-151-5p	GOTERM_BP_FAT	GO:0009132~nucleoside diphosphate metabolic process	3	0.382166	0.0798047	ENSMUST00000073521, ENSMUST00000047687, ENSMUST00000028328, ENSMUST00000066514	498	13	13588	6.29657	1	0.999223	76.0277
miR-301a-3p	GOTERM_BP_FAT	GO:0009141~nucleoside triphosphate metabolic process	9	1.08959	0.0764472	ENSMUST00000077659, ENSMUST00000006435, ENSMUST00000091790, ENSMUST00000047689, ENSMUST00000025007, ENSMUST00000051605, ENSMUST00000014698, ENSMUST00000013304, ENSMUST00000027111	525	115	13588	2.02554	1	0.919863	74.3887
miR-147-3p	GOTERM_BP_FAT	GO:0009142~nucleoside triphosphate biosynthetic process	8	1.03761	0.0503799	ENSMUST00000080368, ENSMUST00000015719, ENSMUST00000034290, ENSMUST00000034592, ENSMUST00000091790, ENSMUST00000007340, ENSMUST00000021536, ENSMUST00000088429, ENSMUST00000025458	480	95	13588	2.38386	1	0.836641	59.1677
miR-147-3p	GOTERM_BP_FAT	GO:0009144~purine nucleoside triphosphate metabolic process	8	1.03761	0.0806124	ENSMUST00000080368, ENSMUST00000015719, ENSMUST00000034290, ENSMUST00000034592, ENSMUST00000091790, ENSMUST00000007340, ENSMUST00000021536, ENSMUST00000088429, ENSMUST00000025458	480	106	13588	2.13648	1	0.858179	76.6904
miR-147-3p	GOTERM_BP_FAT	GO:0009145~purine nucleoside triphosphate biosynthetic process	8	1.03761	0.0480559	ENSMUST00000080368, ENSMUST00000015719, ENSMUST00000034290, ENSMUST00000034592, ENSMUST00000091790, ENSMUST00000007340, ENSMUST00000021536, ENSMUST00000088429, ENSMUST00000025458	480	94	13588	2.40922	1	0.83723	57.4012
miR-147-3p	GOTERM_BP_FAT	GO:0009150~purine ribonucleotide metabolic process	9	1.16732	0.0593368	ENSMUST00000080368, ENSMUST00000015719, ENSMUST00000034290, ENSMUST00000034592, ENSMUST00000091790, ENSMUST00000007340, ENSMUST00000021536, ENSMUST00000088429, ENSMUST00000031250, ENSMUST00000025458	480	119	13588	2.14097	1	0.845616	65.3511
miR-147-3p	GOTERM_BP_FAT	GO:0009152~purine ribonucleotide biosynthetic process	8	1.03761	0.0837879	ENSMUST00000080368, ENSMUST00000015719, ENSMUST00000034290, ENSMUST00000034592, ENSMUST00000091790, ENSMUST00000007340, ENSMUST00000021536, ENSMUST00000088429, ENSMUST00000025458	480	107	13588	2.11651	1	0.851785	78.0467
miR-147-3p	GOTERM_BP_FAT	GO:0009199~ribonucleoside triphosphate metabolic process	8	1.03761	0.0686222	ENSMUST00000080368, ENSMUST00000015719, ENSMUST00000034290, ENSMUST00000034592, ENSMUST00000091790, ENSMUST00000007340, ENSMUST00000021536, ENSMUST00000088429, ENSMUST00000025458	480	102	13588	2.22026	1	0.857527	70.8231
miR-147-3p	GOTERM_BP_FAT	GO:0009201~ribonucleoside triphosphate biosynthetic process	8	1.03761	0.0458013	ENSMUST00000080368, ENSMUST00000015719, ENSMUST00000034290, ENSMUST00000034592, ENSMUST00000091790, ENSMUST00000007340, ENSMUST00000021536, ENSMUST00000088429, ENSMUST00000025458	480	93	13588	2.43513	1	0.838376	55.6188
miR-147-3p	GOTERM_BP_FAT	GO:0009205~purine ribonucleoside triphosphate metabolic process	8	1.03761	0.065803	ENSMUST00000080368, ENSMUST00000015719, ENSMUST00000034290, ENSMUST00000034592, ENSMUST00000091790, ENSMUST00000007340, ENSMUST00000021536, ENSMUST00000088429, ENSMUST00000025458	480	101	13588	2.24224	1	0.852638	69.2544
miR-147-3p	GOTERM_BP_FAT	GO:0009206~purine ribonucleoside triphosphate biosynthetic process	8	1.03761	0.0458013	ENSMUST00000080368, ENSMUST00000015719, ENSMUST00000034290, ENSMUST00000034592, ENSMUST00000091790, ENSMUST00000007340, ENSMUST00000021536, ENSMUST00000088429, ENSMUST00000025458	480	93	13588	2.43513	1	0.838376	55.6188
miR-147-3p	GOTERM_BP_FAT	GO:0009259~ribonucleotide metabolic process	9	1.16732	0.0745194	ENSMUST00000080368, ENSMUST00000015719, ENSMUST00000034290, ENSMUST00000034592, ENSMUST00000091790, ENSMUST00000007340, ENSMUST00000021536, ENSMUST00000088429, ENSMUST00000031250, ENSMUST00000025458	480	125	13588	2.0382	1	0.857426	73.8638
miR-147-3p	GOTERM_BP_FAT	GO:0009260~ribonucleotide biosynthetic process	8	1.03761	0.0971957	ENSMUST00000080368, ENSMUST00000015719, ENSMUST00000034290, ENSMUST00000034592, ENSMUST00000091790, ENSMUST00000007340, ENSMUST00000021536, ENSMUST00000088429, ENSMUST00000025458	480	111	13588	2.04024	1	0.850574	82.9955
miR-151-5p	GOTERM_BP_FAT	GO:0009611~response to wounding	21	2.67516	0.0298281	ENSMUST00000025797, ENSMUST00000006687, ENSMUST00000005954, ENSMUST00000022196, ENSMUST00000023994, ENSMUST00000093793, ENSMUST00000023180, ENSMUST00000035938, ENSMUST00000028672, ENSMUST00000028361, ENSMUST00000079838, ENSMUST00000081904, ENSMUST00000100222, ENSMUST00000077918, ENSMUST00000061294, ENSMUST00000029630, ENSMUST00000089595, ENSMUST00000070690, ENSMUST00000021948, ENSMUST00000028328,…	498	347	13588	1.65126	1	0.99007	40.55
miR-146b-3p	GOTERM_BP_FAT	GO:0009612~response to mechanical stimulus	4	0.727273	0.0653895	ENSMUST00000025253, ENSMUST00000048994, ENSMUST00000101045, ENSMUST00000002848, ENSMUST00000101044	325	39	13588	4.28813	1	0.952141	67.9425
miR-146b-3p	GOTERM_BP_FAT	GO:0009628~response to abiotic stimulus	12	2.18182	0.0385095	ENSMUST00000072838, ENSMUST00000081165, ENSMUST00000048994, ENSMUST00000023215, ENSMUST00000041543, ENSMUST00000002848, ENSMUST00000048207, ENSMUST00000025253, ENSMUST00000001652, ENSMUST00000033093, ENSMUST00000023752, ENSMUST00000101045, ENSMUST00000065253, ENSMUST00000101044	325	251	13588	1.99885	1	0.955393	48.3477
miR-146b-3p	GOTERM_BP_FAT	GO:0009651~response to salt stress	3	0.545455	0.0144321	ENSMUST00000001652, ENSMUST00000023752, ENSMUST00000033093	325	8	13588	15.6785	1	0.91086	21.6947
miR-223-3p	GOTERM_BP_FAT	GO:0009651~response to salt stress	3	0.403769	0.029342	ENSMUST00000001652, ENSMUST00000005371, ENSMUST00000063278	473	8	13588	10.7727	1	0.99869	40.0831
miR-146b-3p	GOTERM_BP_FAT	GO:0009791~post-embryonic development	6	1.09091	0.0567741	ENSMUST00000088345, ENSMUST00000045942, ENSMUST00000042078, ENSMUST00000033093, ENSMUST00000032457, ENSMUST00000020106	325	87	13588	2.8834	1	0.952048	62.5916
miR-147-3p	GOTERM_BP_FAT	GO:0009792~embryonic development ending in birth or egg hatching	30	3.89105	0.000534143	ENSMUST00000072863, ENSMUST00000061745, ENSMUST00000079327, ENSMUST00000078137, ENSMUST00000088420, ENSMUST00000087285, ENSMUST00000032429, ENSMUST00000034745, ENSMUST00000039345, ENSMUST00000009392, ENSMUST00000055256, ENSMUST00000022781, ENSMUST00000029422, ENSMUST00000081182, ENSMUST00000098826, ENSMUST00000074667, ENSMUST00000030456, ENSMUST00000009713, ENSMUST00000026241, ENSMUST00000037440,…	480	425	13588	1.99824	0.680917	0.435126	0.921493
miR-147-3p	GOTERM_BP_FAT	GO:0009891~positive regulation of biosynthetic process	27	3.50195	0.089424	ENSMUST00000072863, ENSMUST00000099159, ENSMUST00000061745, ENSMUST00000079327, ENSMUST00000078137, ENSMUST00000087285, ENSMUST00000037824, ENSMUST00000101392, ENSMUST00000032429, ENSMUST00000046935, ENSMUST00000029422, ENSMUST00000101249, ENSMUST00000063278, ENSMUST00000074667, ENSMUST00000009713, ENSMUST00000096359, ENSMUST00000057178, ENSMUST00000015987, ENSMUST00000001538, ENSMUST00000022135,…	480	557	13588	1.37222	1	0.843465	80.2728
miR-146b-3p	GOTERM_CC_FAT	GO:0009897~external side of plasma membrane	10	1.81818	0.0678753	ENSMUST00000078011, ENSMUST00000034509, ENSMUST00000042190, ENSMUST00000078966, ENSMUST00000023248, ENSMUST00000033161, ENSMUST00000100079, ENSMUST00000065408, ENSMUST00000100542, ENSMUST00000036276, ENSMUST00000028499	308	206	12504	1.97075	1	0.993316	60.6203
miR-301a-3p	GOTERM_BP_FAT	GO:0010466~negative regulation of peptidase activity	3	0.363196	0.0544072	ENSMUST00000069333, ENSMUST00000055483, ENSMUST00000087328	525	10	13588	7.76457	1	0.890335	61.6414
miR-151-5p	GOTERM_BP_FAT	GO:0010498~proteasomal protein catabolic process	5	0.636943	0.0228117	ENSMUST00000047951, ENSMUST00000004478, ENSMUST00000017987, ENSMUST00000044271, ENSMUST00000084985, ENSMUST00000042390	498	30	13588	4.54752	1	0.984293	32.7184
miR-146b-3p	GOTERM_BP_FAT	GO:0010524~positive regulation of calcium ion transport into cytosol	2	0.363636	0.0920306	ENSMUST00000034509, ENSMUST00000033093	325	4	13588	20.9046	1	0.964735	80.2918
miR-147-3p	GOTERM_BP_FAT	GO:0010557~positive regulation of macromolecule biosynthetic process	26	3.37224	0.0858131	ENSMUST00000072863, ENSMUST00000099159, ENSMUST00000061745, ENSMUST00000079327, ENSMUST00000078137, ENSMUST00000087285, ENSMUST00000037824, ENSMUST00000101392, ENSMUST00000032429, ENSMUST00000046935, ENSMUST00000029422, ENSMUST00000101249, ENSMUST00000074667, ENSMUST00000009713, ENSMUST00000096359, ENSMUST00000057178, ENSMUST00000015987, ENSMUST00000001538, ENSMUST00000022135, ENSMUST00000062350,…	480	530	13588	1.38871	1	0.850316	78.8725
miR-147-3p	GOTERM_BP_FAT	GO:0010604~positive regulation of macromolecule metabolic process	33	4.28016	0.0256881	ENSMUST00000072863, ENSMUST00000099159, ENSMUST00000061745, ENSMUST00000079327, ENSMUST00000078137, ENSMUST00000087285, ENSMUST00000037824, ENSMUST00000080598, ENSMUST00000101392, ENSMUST00000032429, ENSMUST00000078891, ENSMUST00000046935, ENSMUST00000029422, ENSMUST00000101249, ENSMUST00000074667, ENSMUST00000009713, ENSMUST00000096359, ENSMUST00000026241, ENSMUST00000057178, ENSMUST00000015987,…	480	633	13588	1.47579	1	0.777706	36.2957
miR-147-3p	GOTERM_BP_FAT	GO:0010628~positive regulation of gene expression	27	3.50195	0.0239545	ENSMUST00000072863, ENSMUST00000099159, ENSMUST00000061745, ENSMUST00000079327, ENSMUST00000078137, ENSMUST00000087285, ENSMUST00000037824, ENSMUST00000101392, ENSMUST00000032429, ENSMUST00000046935, ENSMUST00000029422, ENSMUST00000101249, ENSMUST00000074667, ENSMUST00000009713, ENSMUST00000096359, ENSMUST00000026241, ENSMUST00000057178, ENSMUST00000015987, ENSMUST00000001538, ENSMUST00000022135,…	480	488	13588	1.56624	1	0.76306	34.3029
miR-223-3p	GOTERM_BP_FAT	GO:0010810~regulation of cell-substrate adhesion	5	0.672948	0.049101	ENSMUST00000093971, ENSMUST00000035037, ENSMUST00000022034, ENSMUST00000001547, ENSMUST00000000412	473	40	13588	3.59091	1	0.99359	57.9343
miR-146b-3p	GOTERM_BP_FAT	GO:0010827~regulation of glucose transport	3	0.545455	0.0812527	ENSMUST00000027488, ENSMUST00000025253, ENSMUST00000048994	325	20	13588	6.27138	1	0.967849	75.9641
miR-146b-3p	GOTERM_BP_FAT	GO:0010941~regulation of cell death	21	3.81818	0.0496323	ENSMUST00000030164, ENSMUST00000001415, ENSMUST00000081165, ENSMUST00000048994, ENSMUST00000079327, ENSMUST00000042078, ENSMUST00000032457, ENSMUST00000100128, ENSMUST00000001780, ENSMUST00000029201, ENSMUST00000078137, ENSMUST00000047356, ENSMUST00000048207, ENSMUST00000015481, ENSMUST00000027488, ENSMUST00000027499, ENSMUST00000025253, ENSMUST00000093852, ENSMUST00000001652, ENSMUST00000103125,…	325	563	13588	1.55949	1	0.946024	57.5303
miR-147-3p	GOTERM_BP_FAT	GO:0010941~regulation of cell death	34	4.40986	0.00301263	ENSMUST00000038122, ENSMUST00000079327, ENSMUST00000078137, ENSMUST00000025404, ENSMUST00000080812, ENSMUST00000032961, ENSMUST00000033990, ENSMUST00000014920, ENSMUST00000025241, ENSMUST00000046777, ENSMUST00000001497, ENSMUST00000022781, ENSMUST00000063278, ENSMUST00000049507, ENSMUST00000025266, ENSMUST00000058702, ENSMUST00000075827, ENSMUST00000035532, ENSMUST00000042368, ENSMUST00000026241,…	480	563	13588	1.70956	0.998421	0.475376	5.09361
miR-223-3p	GOTERM_BP_FAT	GO:0010941~regulation of cell death	29	3.9031	0.0363017	ENSMUST00000022971, ENSMUST00000023356, ENSMUST00000013842, ENSMUST00000022034, ENSMUST00000020150, ENSMUST00000074880, ENSMUST00000043637, ENSMUST00000026845, ENSMUST00000009774, ENSMUST00000019109, ENSMUST00000063278, ENSMUST00000022830, ENSMUST00000016668, ENSMUST00000025262, ENSMUST00000058232, ENSMUST00000035031, ENSMUST00000014892, ENSMUST00000057812, ENSMUST00000030845, ENSMUST00000044234,…	473	563	13588	1.47974	1	0.997932	47.0581
miR-146b-3p	GOTERM_BP_FAT	GO:0010942~positive regulation of cell death	12	2.18182	0.0394713	ENSMUST00000081165, ENSMUST00000048994, ENSMUST00000079327, ENSMUST00000100128, ENSMUST00000078137, ENSMUST00000015481, ENSMUST00000027488, ENSMUST00000027499, ENSMUST00000025253, ENSMUST00000093852, ENSMUST00000103125, ENSMUST00000056391, ENSMUST00000033093, ENSMUST00000023448, ENSMUST00000036387	325	252	13588	1.99092	1	0.945622	49.21
miR-146b-3p	GOTERM_BP_FAT	GO:0010952~positive regulation of peptidase activity	4	0.727273	0.0537802	ENSMUST00000030164, ENSMUST00000056391, ENSMUST00000079327, ENSMUST00000023448, ENSMUST00000033093, ENSMUST00000100128, ENSMUST00000078137	325	36	13588	4.64547	1	0.948467	60.5431
miR-146b-3p	GOTERM_BP_FAT	GO:0010959~regulation of metal ion transport	5	0.909091	0.02713	ENSMUST00000034509, ENSMUST00000033093, ENSMUST00000001780, ENSMUST00000101045, ENSMUST00000033161, ENSMUST00000101044	325	48	13588	4.35513	1	0.970356	37.042
miR-223-3p	GOTERM_BP_FAT	GO:0010959~regulation of metal ion transport	5	0.672948	0.0845519	ENSMUST00000078272, ENSMUST00000100036, ENSMUST00000033289, ENSMUST00000071083, ENSMUST00000033161, ENSMUST00000039370	473	48	13588	2.99242	1	0.99272	78.1158
miR-147-3p	GOTERM_BP_FAT	GO:0012501~programmed cell death	25	3.24254	0.0471645	ENSMUST00000025404, ENSMUST00000022102, ENSMUST00000076270, ENSMUST00000080598, ENSMUST00000081946, ENSMUST00000078891, ENSMUST00000046777, ENSMUST00000031697, ENSMUST00000001497, ENSMUST00000022781, ENSMUST00000021523, ENSMUST00000051209, ENSMUST00000025266, ENSMUST00000058702, ENSMUST00000042368, ENSMUST00000046916, ENSMUST00000020979, ENSMUST00000026241, ENSMUST00000037440, ENSMUST00000080030,…	480	473	13588	1.49621	1	0.841899	56.7047
miR-301a-3p	GOTERM_BP_FAT	GO:0012501~programmed cell death	26	3.1477	0.0682697	ENSMUST00000069333, ENSMUST00000022971, ENSMUST00000074525, ENSMUST00000065523, ENSMUST00000027111, ENSMUST00000023952, ENSMUST00000085393, ENSMUST00000022781, ENSMUST00000090269, ENSMUST00000020268, ENSMUST00000103088, ENSMUST00000016668, ENSMUST00000020979, ENSMUST00000030800, ENSMUST00000055483, ENSMUST00000100036, ENSMUST00000080030, ENSMUST00000066698, ENSMUST00000054234, ENSMUST00000051691,…	525	473	13588	1.42268	1	0.92075	70.2145
miR-147-3p	GOTERM_BP_FAT	GO:0012502~induction of programmed cell death	11	1.42672	0.0715087	ENSMUST00000025241, ENSMUST00000001497, ENSMUST00000037440, ENSMUST00000070642, ENSMUST00000060655, ENSMUST00000025266, ENSMUST00000049507, ENSMUST00000038777, ENSMUST00000032961, ENSMUST00000042368, ENSMUST00000044234	480	167	13588	1.86462	1	0.855501	72.3509
miR-223-3p	GOTERM_BP_FAT	GO:0012502~induction of programmed cell death	11	1.48048	0.0662001	ENSMUST00000058232, ENSMUST00000093508, ENSMUST00000022971, ENSMUST00000056974, ENSMUST00000005371, ENSMUST00000020150, ENSMUST00000022830, ENSMUST00000016668, ENSMUST00000014578, ENSMUST00000025262, ENSMUST00000044234	473	167	13588	1.89222	1	0.991242	69.2115
miR-301a-3p	GOTERM_CC_FAT	GO:0014069~postsynaptic density	6	0.726392	0.0421609	ENSMUST00000079828, ENSMUST00000060072, ENSMUST00000050918, ENSMUST00000078541, ENSMUST00000098331, ENSMUST00000074273, ENSMUST00000053926	472	51	12504	3.11665	1	0.75959	44.7095
miR-301a-3p	GOTERM_CC_FAT	GO:0015030~Cajal body	4	0.484262	0.0868473	ENSMUST00000099479, ENSMUST00000025997, ENSMUST00000091589, ENSMUST00000053501, ENSMUST00000042405	472	28	12504	3.7845	1	0.873421	71.3441
miR-147-3p	GOTERM_BP_FAT	GO:0015031~protein transport	31	4.02075	0.0817514	ENSMUST00000080509, ENSMUST00000085682, ENSMUST00000022196, ENSMUST00000097808, ENSMUST00000021076, ENSMUST00000065398, ENSMUST00000020018, ENSMUST00000088420, ENSMUST00000067935, ENSMUST00000076270, ENSMUST00000049966, ENSMUST00000081946, ENSMUST00000007216, ENSMUST00000050664, ENSMUST00000081182, ENSMUST00000079961, ENSMUST00000030456, ENSMUST00000097809, ENSMUST00000034087, ENSMUST00000032555,…	480	651	13588	1.34802	1	0.853306	77.1857
miR-301a-3p	GOTERM_BP_FAT	GO:0015031~protein transport	33	3.99516	0.0941887	ENSMUST00000013845, ENSMUST00000041589, ENSMUST00000098655, ENSMUST00000033734, ENSMUST00000041905, ENSMUST00000051014, ENSMUST00000073868, ENSMUST00000061764, ENSMUST00000056241, ENSMUST00000043794, ENSMUST00000098990, ENSMUST00000094950, ENSMUST00000090381, ENSMUST00000039018, ENSMUST00000002128, ENSMUST00000033866, ENSMUST00000020858, ENSMUST00000092048, ENSMUST00000020979, ENSMUST00000017975,…	525	651	13588	1.31199	1	0.932621	81.6284
miR-147-3p	GOTERM_MF_FAT	GO:0015300~solute:solute antiporter activity	5	0.648508	0.0763697	ENSMUST00000042221, ENSMUST00000057015, ENSMUST00000030081, ENSMUST00000049027, ENSMUST00000001046	499	43	13288	3.09643	1	0.920046	69.3542
miR-151-5p	GOTERM_CC_FAT	GO:0015629~actin cytoskeleton	13	1.65605	0.0860627	ENSMUST00000084979, ENSMUST00000003857, ENSMUST00000021458, ENSMUST00000097561, ENSMUST00000034756, ENSMUST00000034926, ENSMUST00000069533, ENSMUST00000030184, ENSMUST00000047441, ENSMUST00000049305, ENSMUST00000097899, ENSMUST00000030785, ENSMUST00000079590, ENSMUST00000008995, ENSMUST00000027671	471	205	12504	1.68352	1	0.920723	70.6076
miR-147-3p	GOTERM_BP_FAT	GO:0015701~bicarbonate transport	3	0.389105	0.0115536	ENSMUST00000042221, ENSMUST00000071906, ENSMUST00000049027	480	5	13588	16.985	1	0.660485	18.2379
miR-301a-3p	GOTERM_CC_FAT	GO:0016010~dystrophin-associated glycoprotein complex	3	0.363196	0.0728121	ENSMUST00000033578, ENSMUST00000087175, ENSMUST00000020613	472	12	12504	6.62288	1	0.840312	64.6538
miR-146b-3p	GOTERM_BP_FAT	GO:0016044~membrane organization	12	2.18182	0.061721	ENSMUST00000036252, ENSMUST00000032457, ENSMUST00000022916, ENSMUST00000028694, ENSMUST00000100079, ENSMUST00000032971, ENSMUST00000025684, ENSMUST00000033093, ENSMUST00000027368, ENSMUST00000082090, ENSMUST00000059566, ENSMUST00000058333, ENSMUST00000028499	325	272	13588	1.84452	1	0.94729	65.7586
miR-151-5p	GOTERM_BP_FAT	GO:0016044~membrane organization	17	2.16561	0.0417312	ENSMUST00000084979, ENSMUST00000005954, ENSMUST00000002626, ENSMUST00000022196, ENSMUST00000075326, ENSMUST00000028694, ENSMUST00000045277, ENSMUST00000081904, ENSMUST00000044271, ENSMUST00000032971, ENSMUST00000098513, ENSMUST00000069533, ENSMUST00000089595, ENSMUST00000100208, ENSMUST00000014686, ENSMUST00000059566, ENSMUST00000098845, ENSMUST00000098629, ENSMUST00000024099, ENSMUST00000047740,…	498	272	13588	1.70532	1	0.993021	51.9071
miR-151-5p	GOTERM_BP_FAT	GO:0016064~immunoglobulin mediated immune response	6	0.764331	0.0800648	ENSMUST00000025797, ENSMUST00000023994, ENSMUST00000040306, ENSMUST00000085970, ENSMUST00000103414, ENSMUST00000077918	498	63	13588	2.59858	1	0.998977	76.1438
miR-301a-3p	GOTERM_BP_FAT	GO:0016071~mRNA metabolic process	22	2.66344	0.00674572	ENSMUST00000022226, ENSMUST00000099479, ENSMUST00000087582, ENSMUST00000097781, ENSMUST00000020801, ENSMUST00000026125, ENSMUST00000004574, ENSMUST00000098331, ENSMUST00000034539, ENSMUST00000030623, ENSMUST00000025997, ENSMUST00000085571, ENSMUST00000022596, ENSMUST00000098622, ENSMUST00000071711, ENSMUST00000091589, ENSMUST00000053501, ENSMUST00000002551, ENSMUST00000084285, ENSMUST00000025350,…	525	302	13588	1.88544	0.999998	0.730287	10.9464
miR-147-3p	GOTERM_BP_FAT	GO:0016265~death	26	3.37224	0.0710708	ENSMUST00000025404, ENSMUST00000022102, ENSMUST00000076270, ENSMUST00000080598, ENSMUST00000081946, ENSMUST00000006392, ENSMUST00000078891, ENSMUST00000046777, ENSMUST00000031697, ENSMUST00000001497, ENSMUST00000022781, ENSMUST00000021523, ENSMUST00000051209, ENSMUST00000025266, ENSMUST00000058702, ENSMUST00000042368, ENSMUST00000046916, ENSMUST00000020979, ENSMUST00000026241, ENSMUST00000037440,…	480	519	13588	1.41814	1	0.857144	72.124
miR-301a-3p	GOTERM_BP_FAT	GO:0016265~death	29	3.5109	0.0459098	ENSMUST00000069333, ENSMUST00000022971, ENSMUST00000074525, ENSMUST00000065523, ENSMUST00000025408, ENSMUST00000027111, ENSMUST00000023952, ENSMUST00000095768, ENSMUST00000085393, ENSMUST00000022781, ENSMUST00000090269, ENSMUST00000020268, ENSMUST00000103088, ENSMUST00000016668, ENSMUST00000020979, ENSMUST00000030800, ENSMUST00000055483, ENSMUST00000057195, ENSMUST00000100036, ENSMUST00000080030,…	525	519	13588	1.4462	1	0.885404	55.2895
miR-151-5p	GOTERM_BP_FAT	GO:0016310~phosphorylation	36	4.58599	0.0504103	ENSMUST00000005452, ENSMUST00000036594, ENSMUST00000025523, ENSMUST00000064993, ENSMUST00000002275, ENSMUST00000035081, ENSMUST00000080932, ENSMUST00000034920, ENSMUST00000021701, ENSMUST00000014698, ENSMUST00000047441, ENSMUST00000071056, ENSMUST00000027498, ENSMUST00000005671, ENSMUST00000010486, ENSMUST00000050171, ENSMUST00000067171, ENSMUST00000100354, ENSMUST00000099491, ENSMUST00000034065,…	498	718	13588	1.36806	1	0.99662	58.8637
miR-301a-3p	GOTERM_BP_FAT	GO:0016311~dephosphorylation	10	1.21065	0.0951395	ENSMUST00000069106, ENSMUST00000098005, ENSMUST00000029433, ENSMUST00000037974, ENSMUST00000059588, ENSMUST00000073961, ENSMUST00000035874, ENSMUST00000085960, ENSMUST00000029053, ENSMUST00000054880, ENSMUST00000097442, ENSMUST00000097302	525	141	13588	1.8356	1	0.929446	81.9559
miR-147-3p	GOTERM_BP_FAT	GO:0016331~morphogenesis of embryonic epithelium	7	0.907912	0.0568902	ENSMUST00000094312, ENSMUST00000026241, ENSMUST00000070656, ENSMUST00000074667, ENSMUST00000098826, ENSMUST00000088420, ENSMUST00000075827, ENSMUST00000098011, ENSMUST00000026240	480	78	13588	2.54049	1	0.850041	63.7559
miR-301a-3p	GOTERM_MF_FAT	GO:0016407~acetyltransferase activity	7	0.847458	0.0358509	ENSMUST00000037362, ENSMUST00000063520, ENSMUST00000055655, ENSMUST00000022609, ENSMUST00000028408, ENSMUST00000050542, ENSMUST00000068387, ENSMUST00000028100	520	63	13288	2.83932	1	0.916137	41.7575
miR-301a-3p	GOTERM_MF_FAT	GO:0016410~N-acyltransferase activity	7	0.847458	0.0463179	ENSMUST00000037362, ENSMUST00000063520, ENSMUST00000022609, ENSMUST00000102989, ENSMUST00000028408, ENSMUST00000050542, ENSMUST00000068387, ENSMUST00000028100	520	67	13288	2.6698	1	0.855109	50.4492
miR-147-3p	GOTERM_BP_FAT	GO:0016567~protein ubiquitination	6	0.77821	0.0828032	ENSMUST00000096482, ENSMUST00000080030, ENSMUST00000020315, ENSMUST00000031817, ENSMUST00000020085, ENSMUST00000037928, ENSMUST00000071667	480	66	13588	2.57348	1	0.851191	77.6343
miR-301a-3p	GOTERM_BP_FAT	GO:0016569~covalent chromatin modification	9	1.08959	0.0318323	ENSMUST00000032850, ENSMUST00000026710, ENSMUST00000019911, ENSMUST00000052699, ENSMUST00000028408, ENSMUST00000045291, ENSMUST00000050542, ENSMUST00000068387, ENSMUST00000006625, ENSMUST00000028100, ENSMUST00000005518	525	96	13588	2.42643	1	0.876022	42.5403
miR-301a-3p	GOTERM_BP_FAT	GO:0016570~histone modification	9	1.08959	0.0254842	ENSMUST00000032850, ENSMUST00000026710, ENSMUST00000019911, ENSMUST00000052699, ENSMUST00000028408, ENSMUST00000045291, ENSMUST00000050542, ENSMUST00000068387, ENSMUST00000006625, ENSMUST00000028100, ENSMUST00000005518	525	92	13588	2.53193	1	0.864539	35.7346
miR-151-5p	GOTERM_CC_FAT	GO:0016592~Srb-mediator complex	4	0.509554	0.0864207	ENSMUST00000031640, ENSMUST00000100816, ENSMUST00000024778, ENSMUST00000002756	471	28	12504	3.79254	1	0.904632	70.7639
miR-301a-3p	GOTERM_MF_FAT	GO:0016597~amino acid binding	6	0.726392	0.00855908	ENSMUST00000018610, ENSMUST00000048001, ENSMUST00000034905, ENSMUST00000013773, ENSMUST00000055655, ENSMUST00000002846	520	33	13288	4.64615	0.994764	0.730995	11.9505
miR-146b-3p	GOTERM_MF_FAT	GO:0016701~oxidoreductase activity, acting on single donors with incorporation of molecular oxygen	5	0.909091	0.080234	ENSMUST00000021268, ENSMUST00000053657, ENSMUST00000082177, ENSMUST00000024470, ENSMUST00000027975	315	69	13288	3.05682	1	0.919056	70.1229
miR-146b-3p	GOTERM_MF_FAT	GO:0016702~oxidoreductase activity, acting on single donors with incorporation of molecular oxygen, incorporation of two atoms of oxygen	5	0.909091	0.0769416	ENSMUST00000021268, ENSMUST00000053657, ENSMUST00000082177, ENSMUST00000024470, ENSMUST00000027975	315	68	13288	3.10177	1	0.922463	68.5403
miR-147-3p	GOTERM_MF_FAT	GO:0016790~thiolester hydrolase activity	9	1.16732	0.0498335	ENSMUST00000034173, ENSMUST00000052825, ENSMUST00000054956, ENSMUST00000024778, ENSMUST00000077938, ENSMUST00000092096, ENSMUST00000032198, ENSMUST00000033494, ENSMUST00000097838	499	108	13288	2.2191	1	0.868919	53.2798
miR-151-5p	GOTERM_MF_FAT	GO:0016790~thiolester hydrolase activity	9	1.1465	0.0429693	ENSMUST00000073521, ENSMUST00000084708, ENSMUST00000085614, ENSMUST00000021653, ENSMUST00000066514, ENSMUST00000024778, ENSMUST00000044260, ENSMUST00000022573, ENSMUST00000065461, ENSMUST00000032198	484	108	13288	2.28788	1	0.739186	47.8173
miR-301a-3p	GOTERM_MF_FAT	GO:0016790~thiolester hydrolase activity	11	1.33172	0.00956561	ENSMUST00000034940, ENSMUST00000028841, ENSMUST00000028842, ENSMUST00000061544, ENSMUST00000073681, ENSMUST00000026710, ENSMUST00000026507, ENSMUST00000055655, ENSMUST00000053416, ENSMUST00000054956, ENSMUST00000103094, ENSMUST00000099424, ENSMUST00000032198, ENSMUST00000017451	520	108	13288	2.60271	0.997185	0.69104	13.2648
miR-151-5p	GOTERM_MF_FAT	GO:0016811~hydrolase activity, acting on carbon-nitrogen (but not peptide) bonds, in linear amides	6	0.764331	0.0590271	ENSMUST00000051237, ENSMUST00000030189, ENSMUST00000079838, ENSMUST00000067563, ENSMUST00000079400, ENSMUST00000008995	484	58	13288	2.84013	1	0.774489	59.3841
miR-151-5p	GOTERM_MF_FAT	GO:0016877~ligase activity, forming carbon-sulfur bonds	4	0.509554	0.0799422	ENSMUST00000103142, ENSMUST00000098084, ENSMUST00000084647, ENSMUST00000025500, ENSMUST00000034822	484	28	13288	3.92208	1	0.838154	70.8842
miR-147-3p	GOTERM_MF_FAT	GO:0016881~acid-amino acid ligase activity	11	1.42672	0.0945959	ENSMUST00000096482, ENSMUST00000031697, ENSMUST00000040273, ENSMUST00000055859, ENSMUST00000066658, ENSMUST00000031817, ENSMUST00000082152, ENSMUST00000020085, ENSMUST00000037928, ENSMUST00000071667, ENSMUST00000042125, ENSMUST00000030638	499	166	13288	1.76459	1	0.94346	77.2221
miR-147-3p	GOTERM_MF_FAT	GO:0016887~ATPase activity	17	2.20493	0.0640106	ENSMUST00000020948, ENSMUST00000049675, ENSMUST00000034290, ENSMUST00000021536, ENSMUST00000003319, ENSMUST00000033990, ENSMUST00000044749, ENSMUST00000080368, ENSMUST00000025241, ENSMUST00000102966, ENSMUST00000071057, ENSMUST00000021523, ENSMUST00000091790, ENSMUST00000007340, ENSMUST00000088429, ENSMUST00000044923, ENSMUST00000029186, ENSMUST00000025458	499	281	13288	1.61102	1	0.915823	62.6483
miR-151-5p	GOTERM_MF_FAT	GO:0016887~ATPase activity	16	2.03822	0.0887501	ENSMUST00000020948, ENSMUST00000096199, ENSMUST00000023867, ENSMUST00000047970, ENSMUST00000103220, ENSMUST00000080665, ENSMUST00000042740, ENSMUST00000076272, ENSMUST00000032326, ENSMUST00000021956, ENSMUST00000026667, ENSMUST00000098078, ENSMUST00000018295, ENSMUST00000002850, ENSMUST00000077886, ENSMUST00000034612, ENSMUST00000079533, ENSMUST00000007340, ENSMUST00000075809	484	281	13288	1.56325	1	0.849823	74.75
miR-147-3p	GOTERM_MF_FAT	GO:0017076~purine nucleotide binding	93	12.0623	0.00316871	ENSMUST00000027929, ENSMUST00000053266, ENSMUST00000021468, ENSMUST00000044532, ENSMUST00000082428, ENSMUST00000033990, ENSMUST00000028730, ENSMUST00000046935, ENSMUST00000024518, ENSMUST00000034592, ENSMUST00000071057, ENSMUST00000030769, ENSMUST00000082152, ENSMUST00000021527, ENSMUST00000072836, ENSMUST00000080449, ENSMUST00000037440, ENSMUST00000031640, ENSMUST00000034290, ENSMUST00000005069,…	499	1871	13288	1.32363	0.867145	0.396268	4.61486
miR-151-5p	GOTERM_MF_FAT	GO:0017076~purine nucleotide binding	88	11.2102	0.00813583	ENSMUST00000002735, ENSMUST00000025523, ENSMUST00000080932, ENSMUST00000014698, ENSMUST00000047441, ENSMUST00000103142, ENSMUST00000071056, ENSMUST00000024518, ENSMUST00000034612, ENSMUST00000034822, ENSMUST00000002626, ENSMUST00000030561, ENSMUST00000031640, ENSMUST00000023867, ENSMUST00000005069, ENSMUST00000076859, ENSMUST00000000451, ENSMUST00000022136, ENSMUST00000026667, ENSMUST00000006137,…	484	1871	13288	1.29129	0.993259	0.426214	11.3947
miR-223-3p	GOTERM_MF_FAT	GO:0017076~purine nucleotide binding	84	11.3055	0.012004	ENSMUST00000036772, ENSMUST00000066778, ENSMUST00000045376, ENSMUST00000045644, ENSMUST00000025815, ENSMUST00000102738, ENSMUST00000051437, ENSMUST00000093969, ENSMUST00000019676, ENSMUST00000080736, ENSMUST00000022170, ENSMUST00000100260, ENSMUST00000027876, ENSMUST00000025668, ENSMUST00000005671, ENSMUST00000018887, ENSMUST00000064076, ENSMUST00000087104, ENSMUST00000035037, ENSMUST00000027267,…	466	1871	13288	1.2802	0.999186	0.906616	16.2983
miR-301a-3p	GOTERM_MF_FAT	GO:0017076~purine nucleotide binding	89	10.7748	0.0330703	ENSMUST00000043406, ENSMUST00000018610, ENSMUST00000013773, ENSMUST00000062405, ENSMUST00000014698, ENSMUST00000044532, ENSMUST00000044332, ENSMUST00000030381, ENSMUST00000029730, ENSMUST00000053501, ENSMUST00000033580, ENSMUST00000004428, ENSMUST00000030800, ENSMUST00000100036, ENSMUST00000036256, ENSMUST00000005066, ENSMUST00000101564, ENSMUST00000092674, ENSMUST00000090826, ENSMUST00000000348,…	520	1871	13288	1.21555	1	0.923346	39.2205
miR-223-3p	GOTERM_MF_FAT	GO:0019001~guanyl nucleotide binding	22	2.96097	0.0168821	ENSMUST00000020821, ENSMUST00000002626, ENSMUST00000031646, ENSMUST00000066129, ENSMUST00000096206, ENSMUST00000055390, ENSMUST00000071134, ENSMUST00000032338, ENSMUST00000020653, ENSMUST00000023348, ENSMUST00000033500, ENSMUST00000022170, ENSMUST00000068650, ENSMUST00000049435, ENSMUST00000080379, ENSMUST00000051236, ENSMUST00000001347, ENSMUST00000025668, ENSMUST00000069503, ENSMUST00000100656,…	466	363	13288	1.72818	0.999956	0.865432	22.1843
miR-147-3p	GOTERM_BP_FAT	GO:0019637~organophosphate metabolic process	11	1.42672	0.0935109	ENSMUST00000098566, ENSMUST00000060522, ENSMUST00000103115, ENSMUST00000026039, ENSMUST00000072836, ENSMUST00000050664, ENSMUST00000044497, ENSMUST00000049507, ENSMUST00000079400, ENSMUST00000067902, ENSMUST00000035532	480	176	13588	1.76927	1	0.849079	81.752
miR-151-5p	GOTERM_BP_FAT	GO:0019724~B cell mediated immunity	6	0.764331	0.0888184	ENSMUST00000025797, ENSMUST00000023994, ENSMUST00000040306, ENSMUST00000085970, ENSMUST00000103414, ENSMUST00000077918	498	65	13588	2.51863	1	0.998254	79.7561
miR-301a-3p	GOTERM_MF_FAT	GO:0019783~small conjugating protein-specific protease activity	4	0.484262	0.058769	ENSMUST00000028841, ENSMUST00000073681, ENSMUST00000026710, ENSMUST00000026507, ENSMUST00000099424, ENSMUST00000032198	520	23	13288	4.44415	1	0.814017	59.2106
miR-147-3p	GOTERM_CC_FAT	GO:0019866~organelle inner membrane	17	2.20493	0.0944107	ENSMUST00000020948, ENSMUST00000026743, ENSMUST00000013737, ENSMUST00000000317, ENSMUST00000014750, ENSMUST00000023040, ENSMUST00000018186, ENSMUST00000061676, ENSMUST00000099960, ENSMUST00000015934, ENSMUST00000057649, ENSMUST00000078222, ENSMUST00000081946, ENSMUST00000031637, ENSMUST00000055117, ENSMUST00000021971, ENSMUST00000030882, ENSMUST00000033049	448	312	12504	1.52078	1	0.992353	74.1493
miR-223-3p	GOTERM_CC_FAT	GO:0019866~organelle inner membrane	17	2.28802	0.0607076	ENSMUST00000034049, ENSMUST00000016396, ENSMUST00000100958, ENSMUST00000048462, ENSMUST00000021078, ENSMUST00000023040, ENSMUST00000014445, ENSMUST00000061856, ENSMUST00000037499, ENSMUST00000082396, ENSMUST00000066277, ENSMUST00000041053, ENSMUST00000026599, ENSMUST00000068650, ENSMUST00000044634, ENSMUST00000050580, ENSMUST00000078676, ENSMUST00000086868, ENSMUST00000102606	419	312	12504	1.62603	1	0.910603	57.4912
miR-301a-3p	GOTERM_MF_FAT	GO:0019887~protein kinase regulator activity	6	0.726392	0.0798362	ENSMUST00000018610, ENSMUST00000028525, ENSMUST00000040980, ENSMUST00000050918, ENSMUST00000022609, ENSMUST00000090826, ENSMUST00000075853	520	59	13288	2.5987	1	0.858476	70.8265
miR-147-3p	GOTERM_CC_FAT	GO:0019898~extrinsic to membrane	25	3.24254	0.0520584	ENSMUST00000049675, ENSMUST00000080509, ENSMUST00000072862, ENSMUST00000035488, ENSMUST00000023109, ENSMUST00000097808, ENSMUST00000020018, ENSMUST00000088420, ENSMUST00000101617, ENSMUST00000067935, ENSMUST00000020151, ENSMUST00000103180, ENSMUST00000094301, ENSMUST00000046935, ENSMUST00000049178, ENSMUST00000065090, ENSMUST00000059021, ENSMUST00000035918, ENSMUST00000097809, ENSMUST00000038569,…	448	472	12504	1.47832	1	0.997824	51.776
miR-151-5p	GOTERM_CC_FAT	GO:0019898~extrinsic to membrane	26	3.3121	0.0524514	ENSMUST00000005954, ENSMUST00000045277, ENSMUST00000001569, ENSMUST00000069533, ENSMUST00000001080, ENSMUST00000058669, ENSMUST00000090839, ENSMUST00000075181, ENSMUST00000009252, ENSMUST00000019220, ENSMUST00000098845, ENSMUST00000016323, ENSMUST00000024099, ENSMUST00000032874, ENSMUST00000043585, ENSMUST00000030561, ENSMUST00000068805, ENSMUST00000076859, ENSMUST00000034388, ENSMUST00000045617,…	471	472	12504	1.46238	1	0.867793	51.9555
miR-147-3p	GOTERM_BP_FAT	GO:0019941~modification-dependent protein catabolic process	27	3.50195	0.0373938	ENSMUST00000055859, ENSMUST00000037928, ENSMUST00000080812, ENSMUST00000097672, ENSMUST00000042775, ENSMUST00000077088, ENSMUST00000033494, ENSMUST00000065785, ENSMUST00000102966, ENSMUST00000052825, ENSMUST00000031697, ENSMUST00000054956, ENSMUST00000075082, ENSMUST00000082152, ENSMUST00000039234, ENSMUST00000020085, ENSMUST00000042575, ENSMUST00000096482, ENSMUST00000020315, ENSMUST00000066658,…	480	508	13588	1.50458	1	0.829893	48.3331
miR-301a-3p	GOTERM_BP_FAT	GO:0019941~modification-dependent protein catabolic process	31	3.75303	0.0136187	ENSMUST00000036509, ENSMUST00000067837, ENSMUST00000034940, ENSMUST00000001837, ENSMUST00000073681, ENSMUST00000061544, ENSMUST00000026710, ENSMUST00000053416, ENSMUST00000078947, ENSMUST00000089287, ENSMUST00000037534, ENSMUST00000054956, ENSMUST00000035982, ENSMUST00000037324, ENSMUST00000099424, ENSMUST00000025485, ENSMUST00000087659, ENSMUST00000091367, ENSMUST00000068508, ENSMUST00000028841,…	525	508	13588	1.57941	1	0.809706	20.932
miR-146b-3p	GOTERM_BP_FAT	GO:0019953~sexual reproduction	19	3.45455	0.00529345	ENSMUST00000036340, ENSMUST00000036252, ENSMUST00000072838, ENSMUST00000023215, ENSMUST00000001780, ENSMUST00000045542, ENSMUST00000041543, ENSMUST00000041052, ENSMUST00000081421, ENSMUST00000055156, ENSMUST00000093852, ENSMUST00000049454, ENSMUST00000067692, ENSMUST00000033093, ENSMUST00000063004, ENSMUST00000062629, ENSMUST00000099444, ENSMUST00000097939, ENSMUST00000078757, ENSMUST00000053760,…	325	386	13588	2.05797	0.999853	0.770319	8.54164
miR-223-3p	GOTERM_BP_FAT	GO:0019953~sexual reproduction	25	3.36474	0.00429047	ENSMUST00000020821, ENSMUST00000089458, ENSMUST00000096367, ENSMUST00000017339, ENSMUST00000018698, ENSMUST00000000421, ENSMUST00000043925, ENSMUST00000052172, ENSMUST00000069503, ENSMUST00000063278, ENSMUST00000066091, ENSMUST00000061522, ENSMUST00000000573, ENSMUST00000033135, ENSMUST00000023292, ENSMUST00000044115, ENSMUST00000096206, ENSMUST00000034206, ENSMUST00000033033, ENSMUST00000041705,…	473	386	13588	1.86057	0.99982	0.986601	7.12833
miR-146b-3p	GOTERM_BP_FAT	GO:0021680~cerebellar Purkinje cell layer development	3	0.545455	0.0426988	ENSMUST00000032457, ENSMUST00000026252, ENSMUST00000101045, ENSMUST00000101044	325	14	13588	8.95912	1	0.945128	52.0059
miR-223-3p	GOTERM_BP_FAT	GO:0021680~cerebellar Purkinje cell layer development	3	0.403769	0.0831984	ENSMUST00000022040, ENSMUST00000102611, ENSMUST00000018887, ENSMUST00000092984, ENSMUST00000022666	473	14	13588	6.15584	1	0.993116	77.5526
miR-223-3p	GOTERM_BP_FAT	GO:0021700~developmental maturation	8	1.07672	0.0618131	ENSMUST00000036772, ENSMUST00000023171, ENSMUST00000056974, ENSMUST00000096206, ENSMUST00000100656, ENSMUST00000067060, ENSMUST00000030170, ENSMUST00000052209, ENSMUST00000000421	473	101	13588	2.27543	1	0.994023	66.6267
miR-301a-3p	GOTERM_BP_FAT	GO:0021846~cell proliferation in forebrain	4	0.484262	0.0122146	ENSMUST00000049811, ENSMUST00000091898, ENSMUST00000046565, ENSMUST00000025944, ENSMUST00000064587	525	13	13588	7.96366	1	0.795299	18.982
miR-146b-3p	GOTERM_BP_FAT	GO:0021987~cerebral cortex development	4	0.727273	0.0575303	ENSMUST00000045942, ENSMUST00000033093, ENSMUST00000032457, ENSMUST00000046565	325	37	13588	4.51992	1	0.949507	63.0929
miR-146b-3p	GOTERM_BP_FAT	GO:0022037~metencephalon development	4	0.727273	0.0737127	ENSMUST00000032457, ENSMUST00000026252, ENSMUST00000019117, ENSMUST00000101045, ENSMUST00000101044	325	41	13588	4.07895	1	0.961805	72.4212
miR-223-3p	GOTERM_BP_FAT	GO:0022402~cell cycle process	21	2.82638	0.0569891	ENSMUST00000034981, ENSMUST00000056725, ENSMUST00000030036, ENSMUST00000026710, ENSMUST00000045026, ENSMUST00000014812, ENSMUST00000071134, ENSMUST00000016569, ENSMUST00000043098, ENSMUST00000007790, ENSMUST00000024851, ENSMUST00000040043, ENSMUST00000102611, ENSMUST00000018887, ENSMUST00000038341, ENSMUST00000097898, ENSMUST00000092984, ENSMUST00000088216, ENSMUST00000030636, ENSMUST00000005365,…	473	393	13588	1.53505	1	0.99401	63.5492
miR-301a-3p	GOTERM_BP_FAT	GO:0022403~cell cycle phase	21	2.54237	0.0293791	ENSMUST00000049811, ENSMUST00000034239, ENSMUST00000020457, ENSMUST00000026710, ENSMUST00000005066, ENSMUST00000084828, ENSMUST00000036256, ENSMUST00000054234, ENSMUST00000086210, ENSMUST00000043848, ENSMUST00000098331, ENSMUST00000043098, ENSMUST00000020156, ENSMUST00000080202, ENSMUST00000020689, ENSMUST00000091898, ENSMUST00000087341, ENSMUST00000046769, ENSMUST00000093191, ENSMUST00000049543,…	525	328	13588	1.65707	1	0.863399	39.995
miR-146b-3p	GOTERM_BP_FAT	GO:0022610~biological adhesion	22	4	0.0284388	ENSMUST00000053073, ENSMUST00000023090, ENSMUST00000094424, ENSMUST00000045542, ENSMUST00000042190, ENSMUST00000085989, ENSMUST00000036276, ENSMUST00000029682, ENSMUST00000102947, ENSMUST00000092366, ENSMUST00000034509, ENSMUST00000030187, ENSMUST00000073818, ENSMUST00000003061, ENSMUST00000096242, ENSMUST00000043722, ENSMUST00000065014, ENSMUST00000000161, ENSMUST00000031523, ENSMUST00000043577,…	325	562	13588	1.63666	1	0.959181	38.4519
miR-147-3p	GOTERM_CC_FAT	GO:0030016~myofibril	8	1.03761	0.0441408	ENSMUST00000034187, ENSMUST00000029941, ENSMUST00000065090, ENSMUST00000101617, ENSMUST00000028471, ENSMUST00000073834, ENSMUST00000029761, ENSMUST00000030638, ENSMUST00000007301	448	91	12504	2.45369	1	0.999576	45.9816
miR-223-3p	GOTERM_BP_FAT	GO:0030030~cell projection organization	18	2.42261	0.0534895	ENSMUST00000039876, ENSMUST00000053568, ENSMUST00000044752, ENSMUST00000041815, ENSMUST00000034206, ENSMUST00000088072, ENSMUST00000057684, ENSMUST00000023312, ENSMUST00000080736, ENSMUST00000035050, ENSMUST00000034623, ENSMUST00000052172, ENSMUST00000102611, ENSMUST00000018887, ENSMUST00000050484, ENSMUST00000092984, ENSMUST00000067458, ENSMUST00000088216, ENSMUST00000069325, ENSMUST00000030636,…	473	319	13588	1.62097	1	0.994759	61.1513
miR-151-5p	GOTERM_BP_FAT	GO:0030036~actin cytoskeleton organization	11	1.40127	0.0812316	ENSMUST00000082099, ENSMUST00000064993, ENSMUST00000076095, ENSMUST00000092420, ENSMUST00000080745, ENSMUST00000034433, ENSMUST00000097561, ENSMUST00000069533, ENSMUST00000027488, ENSMUST00000049305, ENSMUST00000002889, ENSMUST00000090269, ENSMUST00000030785, ENSMUST00000027671	498	165	13588	1.81901	1	0.998781	76.6581
miR-147-3p	GOTERM_CC_FAT	GO:0030141~secretory granule	9	1.16732	0.0584071	ENSMUST00000026608, ENSMUST00000067246, ENSMUST00000017147, ENSMUST00000065468, ENSMUST00000021076, ENSMUST00000055892, ENSMUST00000003572, ENSMUST00000065330, ENSMUST00000103223, ENSMUST00000022129, ENSMUST00000103222, ENSMUST00000007216	448	117	12504	2.14698	1	0.994348	56.0002
miR-147-3p	GOTERM_BP_FAT	GO:0030163~protein catabolic process	29	3.76135	0.0369146	ENSMUST00000055859, ENSMUST00000080812, ENSMUST00000037928, ENSMUST00000097672, ENSMUST00000042775, ENSMUST00000077088, ENSMUST00000033494, ENSMUST00000065785, ENSMUST00000102966, ENSMUST00000052825, ENSMUST00000031697, ENSMUST00000054956, ENSMUST00000030769, ENSMUST00000075082, ENSMUST00000082152, ENSMUST00000049507, ENSMUST00000039234, ENSMUST00000020085, ENSMUST00000042575, ENSMUST00000096482,…	480	556	13588	1.47651	1	0.832546	47.8857
miR-301a-3p	GOTERM_BP_FAT	GO:0030163~protein catabolic process	34	4.11622	0.0093751	ENSMUST00000036509, ENSMUST00000067837, ENSMUST00000034940, ENSMUST00000001837, ENSMUST00000073681, ENSMUST00000061544, ENSMUST00000026710, ENSMUST00000053416, ENSMUST00000078947, ENSMUST00000025408, ENSMUST00000089287, ENSMUST00000037534, ENSMUST00000054956, ENSMUST00000035982, ENSMUST00000065629, ENSMUST00000037324, ENSMUST00000099424, ENSMUST00000025485, ENSMUST00000091367, ENSMUST00000087659,…	525	556	13588	1.58271	1	0.754082	14.8992
miR-223-3p	GOTERM_BP_FAT	GO:0030182~neuron differentiation	22	2.96097	0.0388832	ENSMUST00000023171, ENSMUST00000044752, ENSMUST00000087086, ENSMUST00000023312, ENSMUST00000029566, ENSMUST00000080736, ENSMUST00000009667, ENSMUST00000102611, ENSMUST00000052172, ENSMUST00000018887, ENSMUST00000088216, ENSMUST00000022666, ENSMUST00000089208, ENSMUST00000039876, ENSMUST00000022040, ENSMUST00000053568, ENSMUST00000057684, ENSMUST00000071134, ENSMUST00000044234, ENSMUST00000034623,…	473	399	13588	1.58396	1	0.997801	49.4451
miR-301a-3p	GOTERM_BP_FAT	GO:0030323~respiratory tube development	12	1.45278	0.00422046	ENSMUST00000020507, ENSMUST00000084771, ENSMUST00000038368, ENSMUST00000101643, ENSMUST00000064794, ENSMUST00000035982, ENSMUST00000025944, ENSMUST00000025409, ENSMUST00000048794, ENSMUST00000068387, ENSMUST00000040523, ENSMUST00000025453	525	113	13588	2.74852	0.999722	0.689549	6.9879
miR-301a-3p	GOTERM_BP_FAT	GO:0030324~lung development	12	1.45278	0.00367951	ENSMUST00000020507, ENSMUST00000084771, ENSMUST00000038368, ENSMUST00000101643, ENSMUST00000064794, ENSMUST00000035982, ENSMUST00000025944, ENSMUST00000025409, ENSMUST00000048794, ENSMUST00000068387, ENSMUST00000040523, ENSMUST00000025453	525	111	13588	2.79804	0.999205	0.69561	6.11866
miR-223-3p	GOTERM_CC_FAT	GO:0030424~axon	9	1.21131	0.0268539	ENSMUST00000039876, ENSMUST00000022971, ENSMUST00000088452, ENSMUST00000094951, ENSMUST00000102611, ENSMUST00000018887, ENSMUST00000092984, ENSMUST00000071134, ENSMUST00000023312, ENSMUST00000100067, ENSMUST00000069328, ENSMUST00000088454	419	107	12504	2.51012	0.999921	0.848798	31.0522
miR-151-5p	GOTERM_BP_FAT	GO:0030433~ER-associated protein catabolic process	3	0.382166	0.0798047	ENSMUST00000047951, ENSMUST00000044271, ENSMUST00000042390	498	13	13588	6.29657	1	0.999223	76.0277
miR-147-3p	GOTERM_MF_FAT	GO:0030528~transcription regulator activity	55	7.13359	0.0960239	ENSMUST00000072863, ENSMUST00000061745, ENSMUST00000079327, ENSMUST00000066475, ENSMUST00000037962, ENSMUST00000046093, ENSMUST00000037824, ENSMUST00000058126, ENSMUST00000101392, ENSMUST00000048572, ENSMUST00000055256, ENSMUST00000101249, ENSMUST00000074667, ENSMUST00000007949, ENSMUST00000009713, ENSMUST00000096359, ENSMUST00000099082, ENSMUST00000057178, ENSMUST00000015987, ENSMUST00000041865,…	499	1206	13288	1.21444	1	0.93111	77.7511
miR-147-3p	GOTERM_MF_FAT	GO:0030554~adenyl nucleotide binding	78	10.1167	0.00432221	ENSMUST00000053266, ENSMUST00000020948, ENSMUST00000027929, ENSMUST00000034863, ENSMUST00000023109, ENSMUST00000024647, ENSMUST00000019676, ENSMUST00000030191, ENSMUST00000082428, ENSMUST00000033990, ENSMUST00000028730, ENSMUST00000067861, ENSMUST00000046935, ENSMUST00000071057, ENSMUST00000034592, ENSMUST00000030769, ENSMUST00000082152, ENSMUST00000021527, ENSMUST00000064690, ENSMUST00000004156,…	499	1535	13288	1.35315	0.936383	0.368178	6.2449
miR-151-5p	GOTERM_MF_FAT	GO:0030554~adenyl nucleotide binding	77	9.80892	0.00293559	ENSMUST00000007747, ENSMUST00000020948, ENSMUST00000002735, ENSMUST00000025523, ENSMUST00000032078, ENSMUST00000022380, ENSMUST00000084647, ENSMUST00000034920, ENSMUST00000080932, ENSMUST00000014698, ENSMUST00000077083, ENSMUST00000021956, ENSMUST00000047441, ENSMUST00000103142, ENSMUST00000071056, ENSMUST00000005671, ENSMUST00000034612, ENSMUST00000010486, ENSMUST00000034065, ENSMUST00000082012,…	484	1535	13288	1.3772	0.834572	0.226656	4.26037
miR-223-3p	GOTERM_MF_FAT	GO:0030554~adenyl nucleotide binding	64	8.61373	0.0978412	ENSMUST00000036772, ENSMUST00000066778, ENSMUST00000045644, ENSMUST00000045376, ENSMUST00000025815, ENSMUST00000102738, ENSMUST00000051437, ENSMUST00000093969, ENSMUST00000019676, ENSMUST00000080736, ENSMUST00000100260, ENSMUST00000027876, ENSMUST00000005671, ENSMUST00000018887, ENSMUST00000064076, ENSMUST00000087104, ENSMUST00000035037, ENSMUST00000027267, ENSMUST00000035031, ENSMUST00000100036,…	466	1535	13288	1.1889	1	0.951796	78.06
miR-301a-3p	GOTERM_MF_FAT	GO:0030554~adenyl nucleotide binding	74	8.95884	0.0412664	ENSMUST00000018610, ENSMUST00000042065, ENSMUST00000043406, ENSMUST00000054034, ENSMUST00000020630, ENSMUST00000013773, ENSMUST00000023522, ENSMUST00000078541, ENSMUST00000028259, ENSMUST00000014698, ENSMUST00000077083, ENSMUST00000101309, ENSMUST00000075012, ENSMUST00000070431, ENSMUST00000044332, ENSMUST00000030381, ENSMUST00000031822, ENSMUST00000007436, ENSMUST00000029730, ENSMUST00000053501,…	520	1535	13288	1.23191	1	0.883017	46.4178
miR-146b-3p	GOTERM_MF_FAT	GO:0030695~GTPase regulator activity	14	2.54545	0.0869636	ENSMUST00000052374, ENSMUST00000093469, ENSMUST00000099959, ENSMUST00000023522, ENSMUST00000042438, ENSMUST00000034728, ENSMUST00000037640, ENSMUST00000044556, ENSMUST00000032971, ENSMUST00000047503, ENSMUST00000034509, ENSMUST00000084896, ENSMUST00000086329, ENSMUST00000031276, ENSMUST00000060067, ENSMUST00000084895, ENSMUST00000035716	315	361	13288	1.63595	1	0.913436	73.1298
miR-147-3p	GOTERM_MF_FAT	GO:0030695~GTPase regulator activity	22	2.85344	0.0312219	ENSMUST00000037337, ENSMUST00000051931, ENSMUST00000080509, ENSMUST00000039892, ENSMUST00000026296, ENSMUST00000023109, ENSMUST00000097808, ENSMUST00000101270, ENSMUST00000044532, ENSMUST00000088420, ENSMUST00000090982, ENSMUST00000076270, ENSMUST00000099078, ENSMUST00000085385, ENSMUST00000026150, ENSMUST00000004910, ENSMUST00000100639, ENSMUST00000039476, ENSMUST00000056449, ENSMUST00000098826,…	499	361	13288	1.62284	1	0.81384	37.6378
miR-301a-3p	GOTERM_BP_FAT	GO:0030833~regulation of actin filament polymerization	5	0.605327	0.0943562	ENSMUST00000026500, ENSMUST00000022694, ENSMUST00000039018, ENSMUST00000095083, ENSMUST00000070431	525	45	13588	2.87577	1	0.930396	81.6865
miR-301a-3p	GOTERM_BP_FAT	GO:0030834~regulation of actin filament depolymerization	4	0.484262	0.0633244	ENSMUST00000026500, ENSMUST00000022694, ENSMUST00000039018, ENSMUST00000095083	525	24	13588	4.31365	1	0.908335	67.3876
miR-301a-3p	GOTERM_BP_FAT	GO:0030835~negative regulation of actin filament depolymerization	4	0.484262	0.0452632	ENSMUST00000026500, ENSMUST00000022694, ENSMUST00000039018, ENSMUST00000095083	525	21	13588	4.92989	1	0.89374	54.7676
miR-301a-3p	GOTERM_BP_FAT	GO:0030837~negative regulation of actin filament polymerization	4	0.484262	0.0699788	ENSMUST00000026500, ENSMUST00000022694, ENSMUST00000039018, ENSMUST00000095083	525	25	13588	4.1411	1	0.918576	71.1366
miR-151-5p	GOTERM_CC_FAT	GO:0030864~cortical actin cytoskeleton	4	0.509554	0.0478227	ENSMUST00000003857, ENSMUST00000021458, ENSMUST00000079590, ENSMUST00000069533	471	22	12504	4.82687	1	0.873867	48.6621
miR-151-5p	GOTERM_CC_FAT	GO:0030880~RNA polymerase complex	4	0.509554	0.0326747	ENSMUST00000025106, ENSMUST00000000793, ENSMUST00000096261, ENSMUST00000043870	471	19	12504	5.589	0.999987	0.846094	36.364
miR-301a-3p	GOTERM_BP_FAT	GO:0030947~regulation of vascular endothelial growth factor receptor signaling pathway	3	0.363196	0.0200812	ENSMUST00000020507, ENSMUST00000025944, ENSMUST00000021530	525	6	13588	12.941	1	0.845898	29.3513
miR-301a-3p	GOTERM_BP_FAT	GO:0031023~microtubule organizing center organization	4	0.484262	0.0452632	ENSMUST00000043098, ENSMUST00000046769, ENSMUST00000086210, ENSMUST00000042954	525	21	13588	4.92989	1	0.89374	54.7676
miR-223-3p	GOTERM_BP_FAT	GO:0031175~neuron projection development	14	1.88425	0.04072	ENSMUST00000039876, ENSMUST00000053568, ENSMUST00000044752, ENSMUST00000057684, ENSMUST00000023312, ENSMUST00000080736, ENSMUST00000034623, ENSMUST00000052172, ENSMUST00000102611, ENSMUST00000018887, ENSMUST00000050484, ENSMUST00000092984, ENSMUST00000067458, ENSMUST00000088216, ENSMUST00000030636, ENSMUST00000022666, ENSMUST00000089208	473	218	13588	1.84487	1	0.99455	51.0813
miR-147-3p	GOTERM_BP_FAT	GO:0031328~positive regulation of cellular biosynthetic process	27	3.50195	0.0811741	ENSMUST00000072863, ENSMUST00000099159, ENSMUST00000061745, ENSMUST00000079327, ENSMUST00000078137, ENSMUST00000087285, ENSMUST00000037824, ENSMUST00000101392, ENSMUST00000032429, ENSMUST00000046935, ENSMUST00000029422, ENSMUST00000101249, ENSMUST00000063278, ENSMUST00000074667, ENSMUST00000009713, ENSMUST00000096359, ENSMUST00000057178, ENSMUST00000015987, ENSMUST00000001538, ENSMUST00000022135,…	480	552	13588	1.38465	1	0.854202	76.9359
miR-301a-3p	GOTERM_BP_FAT	GO:0031333~negative regulation of protein complex assembly	4	0.484262	0.0841794	ENSMUST00000026500, ENSMUST00000022694, ENSMUST00000039018, ENSMUST00000095083	525	27	13588	3.83436	1	0.924182	77.8236
miR-151-5p	GOTERM_BP_FAT	GO:0031348~negative regulation of defense response	4	0.509554	0.095394	ENSMUST00000082099, ENSMUST00000064993, ENSMUST00000023994, ENSMUST00000093793, ENSMUST00000025333, ENSMUST00000080745	498	30	13588	3.63802	1	0.997087	82.1237
miR-301a-3p	GOTERM_MF_FAT	GO:0031406~carboxylic acid binding	10	1.21065	0.00582509	ENSMUST00000018610, ENSMUST00000038374, ENSMUST00000048001, ENSMUST00000034905, ENSMUST00000013773, ENSMUST00000055655, ENSMUST00000029259, ENSMUST00000002846, ENSMUST00000000450, ENSMUST00000027780	520	85	13288	3.00633	0.971831	0.971831	8.28629
miR-147-3p	GOTERM_BP_FAT	GO:0031572~G2/M transition DNA damage checkpoint	3	0.389105	0.0552569	ENSMUST00000096359, ENSMUST00000078891, ENSMUST00000080598, ENSMUST00000002473	480	11	13588	7.72045	1	0.850265	62.6528
miR-147-3p	GOTERM_BP_FAT	GO:0031576~G2/M transition checkpoint	3	0.389105	0.0853385	ENSMUST00000096359, ENSMUST00000078891, ENSMUST00000080598, ENSMUST00000002473	480	14	13588	6.06607	1	0.851493	78.6817
miR-146b-3p	GOTERM_CC_FAT	GO:0031965~nuclear membrane	4	0.727273	0.0658248	ENSMUST00000036252, ENSMUST00000053671, ENSMUST00000002029, ENSMUST00000028100	308	38	12504	4.27341	1	0.998449	59.4561
miR-223-3p	GOTERM_CC_FAT	GO:0031966~mitochondrial membrane	19	2.5572	0.0711	ENSMUST00000034049, ENSMUST00000016396, ENSMUST00000100958, ENSMUST00000048462, ENSMUST00000021078, ENSMUST00000023040, ENSMUST00000014445, ENSMUST00000061856, ENSMUST00000037499, ENSMUST00000082396, ENSMUST00000066277, ENSMUST00000056161, ENSMUST00000041053, ENSMUST00000026599, ENSMUST00000068650, ENSMUST00000078332, ENSMUST00000044634, ENSMUST00000002757, ENSMUST00000050580, ENSMUST00000078676,…	419	368	12504	1.54078	1	0.860357	63.4844
miR-301a-3p	GOTERM_CC_FAT	GO:0031970~organelle envelope lumen	5	0.605327	0.0625406	ENSMUST00000013845, ENSMUST00000054764, ENSMUST00000025007, ENSMUST00000020268, ENSMUST00000027111	472	40	12504	3.31144	1	0.836066	58.8695
miR-301a-3p	GOTERM_CC_FAT	GO:0031974~membrane-enclosed lumen	55	6.6586	0.0706552	ENSMUST00000067347, ENSMUST00000102878, ENSMUST00000013845, ENSMUST00000030296, ENSMUST00000027171, ENSMUST00000004574, ENSMUST00000027111, ENSMUST00000064587, ENSMUST00000032850, ENSMUST00000040980, ENSMUST00000098622, ENSMUST00000053501, ENSMUST00000071096, ENSMUST00000080936, ENSMUST00000020268, ENSMUST00000068387, ENSMUST00000100120, ENSMUST00000006774, ENSMUST00000090481, ENSMUST00000019911,…	472	1174	12504	1.24109	1	0.851201	63.5057
miR-146b-3p	GOTERM_CC_FAT	GO:0031981~nuclear lumen	29	5.27273	0.0967128	ENSMUST00000079327, ENSMUST00000030003, ENSMUST00000079634, ENSMUST00000034763, ENSMUST00000078137, ENSMUST00000096252, ENSMUST00000021670, ENSMUST00000088621, ENSMUST00000046094, ENSMUST00000002029, ENSMUST00000093852, ENSMUST00000053025, ENSMUST00000040980, ENSMUST00000027777, ENSMUST00000066427, ENSMUST00000036252, ENSMUST00000042078, ENSMUST00000021574, ENSMUST00000032918, ENSMUST00000094854,…	308	883	12504	1.33332	1	0.996966	74.0392
miR-301a-3p	GOTERM_MF_FAT	GO:0032182~small conjugating protein binding	4	0.484262	0.0312281	ENSMUST00000040603, ENSMUST00000057195, ENSMUST00000026710, ENSMUST00000033866	520	18	13288	5.67863	1	0.93729	37.4832
miR-301a-3p	GOTERM_BP_FAT	GO:0032272~negative regulation of protein polymerization	4	0.484262	0.0841794	ENSMUST00000026500, ENSMUST00000022694, ENSMUST00000039018, ENSMUST00000095083	525	27	13588	3.83436	1	0.924182	77.8236
miR-151-5p	GOTERM_CC_FAT	GO:0032420~stereocilium	4	0.509554	0.0171378	ENSMUST00000084979, ENSMUST00000049305, ENSMUST00000092420, ENSMUST00000030785, ENSMUST00000006178	471	15	12504	7.07941	0.997099	0.767926	20.9584
miR-151-5p	GOTERM_CC_FAT	GO:0032421~stereocilium bundle	4	0.509554	0.0282848	ENSMUST00000084979, ENSMUST00000049305, ENSMUST00000092420, ENSMUST00000030785, ENSMUST00000006178	471	18	12504	5.8995	0.999939	0.856241	32.3205
miR-146b-3p	GOTERM_BP_FAT	GO:0032504~multicellular organism reproduction	20	3.63636	0.00433043	ENSMUST00000036340, ENSMUST00000079327, ENSMUST00000023215, ENSMUST00000078137, ENSMUST00000041543, ENSMUST00000055156, ENSMUST00000049454, ENSMUST00000093852, ENSMUST00000063004, ENSMUST00000062629, ENSMUST00000101045, ENSMUST00000099444, ENSMUST00000101044, ENSMUST00000072838, ENSMUST00000036252, ENSMUST00000001780, ENSMUST00000045542, ENSMUST00000041052, ENSMUST00000081421, ENSMUST00000056391,…	325	409	13588	2.04446	0.999266	0.763883	7.04061
miR-147-3p	GOTERM_BP_FAT	GO:0032504~multicellular organism reproduction	21	2.72374	0.0875927	ENSMUST00000017147, ENSMUST00000079327, ENSMUST00000037440, ENSMUST00000078137, ENSMUST00000033033, ENSMUST00000046093, ENSMUST00000002845, ENSMUST00000024866, ENSMUST00000077088, ENSMUST00000062350, ENSMUST00000044234, ENSMUST00000028730, ENSMUST00000073029, ENSMUST00000028921, ENSMUST00000056391, ENSMUST00000095932, ENSMUST00000055892, ENSMUST00000004910, ENSMUST00000063278, ENSMUST00000007250,…	480	409	13588	1.45348	1	0.848095	79.5739
miR-223-3p	GOTERM_BP_FAT	GO:0032504~multicellular organism reproduction	27	3.63392	0.00224396	ENSMUST00000020821, ENSMUST00000089458, ENSMUST00000096367, ENSMUST00000018698, ENSMUST00000000421, ENSMUST00000055860, ENSMUST00000043925, ENSMUST00000003320, ENSMUST00000052172, ENSMUST00000069503, ENSMUST00000063278, ENSMUST00000100018, ENSMUST00000066091, ENSMUST00000061522, ENSMUST00000052296, ENSMUST00000033135, ENSMUST00000066187, ENSMUST00000044115, ENSMUST00000096206, ENSMUST00000034206,…	473	409	13588	1.89642	0.988962	0.988962	3.79008
miR-147-3p	GOTERM_MF_FAT	GO:0032553~ribonucleotide binding	90	11.6732	0.00312798	ENSMUST00000027929, ENSMUST00000053266, ENSMUST00000021468, ENSMUST00000044532, ENSMUST00000082428, ENSMUST00000033990, ENSMUST00000028730, ENSMUST00000046935, ENSMUST00000024518, ENSMUST00000034592, ENSMUST00000071057, ENSMUST00000030769, ENSMUST00000082152, ENSMUST00000021527, ENSMUST00000072836, ENSMUST00000080449, ENSMUST00000037440, ENSMUST00000031640, ENSMUST00000034290, ENSMUST00000005069,…	499	1796	13288	1.33443	0.863647	0.4853	4.55682
miR-151-5p	GOTERM_MF_FAT	GO:0032553~ribonucleotide binding	87	11.0828	0.0039835	ENSMUST00000002735, ENSMUST00000025523, ENSMUST00000080932, ENSMUST00000014698, ENSMUST00000047441, ENSMUST00000103142, ENSMUST00000071056, ENSMUST00000024518, ENSMUST00000034612, ENSMUST00000034822, ENSMUST00000002626, ENSMUST00000030561, ENSMUST00000031640, ENSMUST00000023867, ENSMUST00000005069, ENSMUST00000076859, ENSMUST00000000451, ENSMUST00000022136, ENSMUST00000026667, ENSMUST00000006137,…	484	1796	13288	1.32993	0.91308	0.263132	5.73975
miR-223-3p	GOTERM_MF_FAT	GO:0032553~ribonucleotide binding	83	11.1709	0.00625411	ENSMUST00000036772, ENSMUST00000066778, ENSMUST00000045376, ENSMUST00000045644, ENSMUST00000025815, ENSMUST00000102738, ENSMUST00000051437, ENSMUST00000093969, ENSMUST00000019676, ENSMUST00000080736, ENSMUST00000022170, ENSMUST00000100260, ENSMUST00000027876, ENSMUST00000025668, ENSMUST00000005671, ENSMUST00000018887, ENSMUST00000064076, ENSMUST00000087104, ENSMUST00000035037, ENSMUST00000027267,…	466	1796	13288	1.31779	0.975159	0.842388	8.82814
miR-301a-3p	GOTERM_MF_FAT	GO:0032553~ribonucleotide binding	85	10.2906	0.0438967	ENSMUST00000042065, ENSMUST00000054034, ENSMUST00000013773, ENSMUST00000020630, ENSMUST00000023522, ENSMUST00000078541, ENSMUST00000028259, ENSMUST00000062405, ENSMUST00000044532, ENSMUST00000014698, ENSMUST00000077083, ENSMUST00000101309, ENSMUST00000075012, ENSMUST00000070431, ENSMUST00000044332, ENSMUST00000030381, ENSMUST00000031822, ENSMUST00000007436, ENSMUST00000094476, ENSMUST00000029730,…	520	1796	13288	1.2094	1	0.859015	48.5536
miR-147-3p	GOTERM_MF_FAT	GO:0032555~purine ribonucleotide binding	90	11.6732	0.00312798	ENSMUST00000027929, ENSMUST00000053266, ENSMUST00000021468, ENSMUST00000044532, ENSMUST00000082428, ENSMUST00000033990, ENSMUST00000028730, ENSMUST00000046935, ENSMUST00000024518, ENSMUST00000034592, ENSMUST00000071057, ENSMUST00000030769, ENSMUST00000082152, ENSMUST00000021527, ENSMUST00000072836, ENSMUST00000080449, ENSMUST00000037440, ENSMUST00000031640, ENSMUST00000034290, ENSMUST00000005069,…	499	1796	13288	1.33443	0.863647	0.4853	4.55682
miR-151-5p	GOTERM_MF_FAT	GO:0032555~purine ribonucleotide binding	87	11.0828	0.0039835	ENSMUST00000002735, ENSMUST00000025523, ENSMUST00000080932, ENSMUST00000014698, ENSMUST00000047441, ENSMUST00000103142, ENSMUST00000071056, ENSMUST00000024518, ENSMUST00000034612, ENSMUST00000034822, ENSMUST00000002626, ENSMUST00000030561, ENSMUST00000031640, ENSMUST00000023867, ENSMUST00000005069, ENSMUST00000076859, ENSMUST00000000451, ENSMUST00000022136, ENSMUST00000026667, ENSMUST00000006137,…	484	1796	13288	1.32993	0.91308	0.263132	5.73975
miR-223-3p	GOTERM_MF_FAT	GO:0032555~purine ribonucleotide binding	83	11.1709	0.00625411	ENSMUST00000036772, ENSMUST00000066778, ENSMUST00000045376, ENSMUST00000045644, ENSMUST00000025815, ENSMUST00000102738, ENSMUST00000051437, ENSMUST00000093969, ENSMUST00000019676, ENSMUST00000080736, ENSMUST00000022170, ENSMUST00000100260, ENSMUST00000027876, ENSMUST00000025668, ENSMUST00000005671, ENSMUST00000018887, ENSMUST00000064076, ENSMUST00000087104, ENSMUST00000035037, ENSMUST00000027267,…	466	1796	13288	1.31779	0.975159	0.842388	8.82814
miR-301a-3p	GOTERM_MF_FAT	GO:0032555~purine ribonucleotide binding	85	10.2906	0.0438967	ENSMUST00000042065, ENSMUST00000054034, ENSMUST00000013773, ENSMUST00000020630, ENSMUST00000023522, ENSMUST00000078541, ENSMUST00000028259, ENSMUST00000062405, ENSMUST00000044532, ENSMUST00000014698, ENSMUST00000077083, ENSMUST00000101309, ENSMUST00000075012, ENSMUST00000070431, ENSMUST00000044332, ENSMUST00000030381, ENSMUST00000031822, ENSMUST00000007436, ENSMUST00000094476, ENSMUST00000029730,…	520	1796	13288	1.2094	1	0.859015	48.5536
miR-147-3p	GOTERM_MF_FAT	GO:0032559~adenyl ribonucleotide binding	75	9.72763	0.00409612	ENSMUST00000053266, ENSMUST00000020948, ENSMUST00000027929, ENSMUST00000034863, ENSMUST00000023109, ENSMUST00000024647, ENSMUST00000019676, ENSMUST00000030191, ENSMUST00000082428, ENSMUST00000033990, ENSMUST00000028730, ENSMUST00000046935, ENSMUST00000071057, ENSMUST00000034592, ENSMUST00000030769, ENSMUST00000082152, ENSMUST00000021527, ENSMUST00000064690, ENSMUST00000004156, ENSMUST00000072836,…	499	1460	13288	1.36794	0.926501	0.406724	5.92747
miR-151-5p	GOTERM_MF_FAT	GO:0032559~adenyl ribonucleotide binding	76	9.68153	0.0011862	ENSMUST00000020948, ENSMUST00000002735, ENSMUST00000025523, ENSMUST00000032078, ENSMUST00000022380, ENSMUST00000084647, ENSMUST00000034920, ENSMUST00000080932, ENSMUST00000014698, ENSMUST00000077083, ENSMUST00000021956, ENSMUST00000047441, ENSMUST00000103142, ENSMUST00000071056, ENSMUST00000005671, ENSMUST00000034612, ENSMUST00000010486, ENSMUST00000034065, ENSMUST00000082012, ENSMUST00000016323,…	484	1460	13288	1.42914	0.516346	0.215045	1.74236
miR-223-3p	GOTERM_MF_FAT	GO:0032559~adenyl ribonucleotide binding	63	8.47914	0.0609254	ENSMUST00000036772, ENSMUST00000066778, ENSMUST00000045644, ENSMUST00000045376, ENSMUST00000025815, ENSMUST00000102738, ENSMUST00000051437, ENSMUST00000093969, ENSMUST00000019676, ENSMUST00000080736, ENSMUST00000100260, ENSMUST00000027876, ENSMUST00000005671, ENSMUST00000018887, ENSMUST00000064076, ENSMUST00000087104, ENSMUST00000035037, ENSMUST00000027267, ENSMUST00000035031, ENSMUST00000100036,…	466	1460	13288	1.23044	1	0.928968	60.3884
miR-301a-3p	GOTERM_MF_FAT	GO:0032559~adenyl ribonucleotide binding	70	8.47458	0.0528811	ENSMUST00000042065, ENSMUST00000054034, ENSMUST00000020630, ENSMUST00000013773, ENSMUST00000023522, ENSMUST00000078541, ENSMUST00000028259, ENSMUST00000014698, ENSMUST00000077083, ENSMUST00000101309, ENSMUST00000075012, ENSMUST00000070431, ENSMUST00000044332, ENSMUST00000030381, ENSMUST00000031822, ENSMUST00000007436, ENSMUST00000029730, ENSMUST00000053501, ENSMUST00000047689, ENSMUST00000033580,…	520	1460	13288	1.22518	1	0.825732	55.2652
miR-223-3p	GOTERM_MF_FAT	GO:0032561~guanyl ribonucleotide binding	22	2.96097	0.0168821	ENSMUST00000020821, ENSMUST00000002626, ENSMUST00000031646, ENSMUST00000066129, ENSMUST00000096206, ENSMUST00000055390, ENSMUST00000071134, ENSMUST00000032338, ENSMUST00000020653, ENSMUST00000023348, ENSMUST00000033500, ENSMUST00000022170, ENSMUST00000068650, ENSMUST00000049435, ENSMUST00000080379, ENSMUST00000051236, ENSMUST00000001347, ENSMUST00000025668, ENSMUST00000069503, ENSMUST00000100656,…	466	363	13288	1.72818	0.999956	0.865432	22.1843
miR-147-3p	GOTERM_BP_FAT	GO:0032774~RNA biosynthetic process	9	1.16732	0.0772581	ENSMUST00000026608, ENSMUST00000025241, ENSMUST00000028921, ENSMUST00000026475, ENSMUST00000004786, ENSMUST00000021523, ENSMUST00000000793, ENSMUST00000099500, ENSMUST00000022135, ENSMUST00000032429	480	126	13588	2.02202	1	0.855076	75.1721
miR-151-5p	GOTERM_BP_FAT	GO:0032774~RNA biosynthetic process	11	1.40127	0.0172053	ENSMUST00000008043, ENSMUST00000067795, ENSMUST00000080553, ENSMUST00000025106, ENSMUST00000000793, ENSMUST00000096261, ENSMUST00000100816, ENSMUST00000092668, ENSMUST00000043870, ENSMUST00000063694, ENSMUST00000100237, ENSMUST00000048698	498	126	13588	2.38204	1	0.99262	25.7728
miR-301a-3p	GOTERM_MF_FAT	GO:0033293~monocarboxylic acid binding	4	0.484262	0.0867021	ENSMUST00000038374, ENSMUST00000029259, ENSMUST00000000450, ENSMUST00000027780	520	27	13288	3.78575	1	0.871568	73.8886
miR-146b-3p	GOTERM_BP_FAT	GO:0033554~cellular response to stress	20	3.63636	0.00384794	ENSMUST00000036340, ENSMUST00000088345, ENSMUST00000008035, ENSMUST00000081165, ENSMUST00000046398, ENSMUST00000026448, ENSMUST00000034842, ENSMUST00000028696, ENSMUST00000027251, ENSMUST00000071881, ENSMUST00000066401, ENSMUST00000027777, ENSMUST00000033093, ENSMUST00000023752, ENSMUST00000021832, ENSMUST00000053657, ENSMUST00000099444, ENSMUST00000065014, ENSMUST00000084586, ENSMUST00000061973,…	325	404	13588	2.06976	0.998357	0.798682	6.27989
miR-147-3p	GOTERM_BP_FAT	GO:0033554~cellular response to stress	24	3.11284	0.0164608	ENSMUST00000040369, ENSMUST00000006825, ENSMUST00000032961, ENSMUST00000080598, ENSMUST00000077088, ENSMUST00000094053, ENSMUST00000033990, ENSMUST00000073029, ENSMUST00000078891, ENSMUST00000025241, ENSMUST00000028921, ENSMUST00000102966, ENSMUST00000007250, ENSMUST00000049507, ENSMUST00000065014, ENSMUST00000026063, ENSMUST00000096359, ENSMUST00000037440, ENSMUST00000027185, ENSMUST00000080664,…	480	404	13588	1.68168	1	0.718425	24.9932
miR-301a-3p	GOTERM_BP_FAT	GO:0033692~cellular polysaccharide biosynthetic process	4	0.484262	0.0399053	ENSMUST00000040603, ENSMUST00000101347, ENSMUST00000032419, ENSMUST00000084771, ENSMUST00000040167	525	20	13588	5.17638	1	0.908288	50.2175
miR-151-5p	GOTERM_MF_FAT	GO:0034062~RNA polymerase activity	6	0.764331	0.00819505	ENSMUST00000057564, ENSMUST00000025106, ENSMUST00000000793, ENSMUST00000096261, ENSMUST00000029741, ENSMUST00000043870	484	35	13288	4.70649	0.993501	0.395651	11.473
miR-146b-3p	GOTERM_BP_FAT	GO:0034329~cell junction assembly	3	0.545455	0.0884379	ENSMUST00000102947, ENSMUST00000034509, ENSMUST00000030187, ENSMUST00000045542	325	21	13588	5.97275	1	0.96735	78.9381
miR-147-3p	GOTERM_BP_FAT	GO:0034613~cellular protein localization	18	2.33463	0.0364186	ENSMUST00000020979, ENSMUST00000102981, ENSMUST00000080509, ENSMUST00000085682, ENSMUST00000022196, ENSMUST00000097808, ENSMUST00000065398, ENSMUST00000051477, ENSMUST00000033075, ENSMUST00000088420, ENSMUST00000045085, ENSMUST00000049966, ENSMUST00000007216, ENSMUST00000027185, ENSMUST00000026900, ENSMUST00000097563, ENSMUST00000003828, ENSMUST00000097809, ENSMUST00000032555, ENSMUST00000050487	480	299	13588	1.70418	1	0.841905	47.4186
miR-151-5p	GOTERM_BP_FAT	GO:0034655~nucleobase, nucleoside, nucleotide and nucleic acid catabolic process	5	0.636943	0.0413615	ENSMUST00000073521, ENSMUST00000046497, ENSMUST00000047687, ENSMUST00000028328, ENSMUST00000066514, ENSMUST00000023232, ENSMUST00000053918	498	36	13588	3.7896	1	0.994632	51.5874
miR-151-5p	GOTERM_BP_FAT	GO:0034656~nucleobase, nucleoside and nucleotide catabolic process	5	0.636943	0.0413615	ENSMUST00000073521, ENSMUST00000046497, ENSMUST00000047687, ENSMUST00000028328, ENSMUST00000066514, ENSMUST00000023232, ENSMUST00000053918	498	36	13588	3.7896	1	0.994632	51.5874
miR-223-3p	GOTERM_CC_FAT	GO:0034706~sodium channel complex	3	0.403769	0.0681871	ENSMUST00000094951, ENSMUST00000033161, ENSMUST00000100067	419	13	12504	6.88673	1	0.892239	61.8888
miR-301a-3p	GOTERM_BP_FAT	GO:0035295~tube development	17	2.05811	0.049986	ENSMUST00000020507, ENSMUST00000088629, ENSMUST00000084771, ENSMUST00000101643, ENSMUST00000028386, ENSMUST00000065523, ENSMUST00000025944, ENSMUST00000025409, ENSMUST00000021530, ENSMUST00000038368, ENSMUST00000064794, ENSMUST00000035982, ENSMUST00000071453, ENSMUST00000048794, ENSMUST00000068387, ENSMUST00000025453, ENSMUST00000040523	525	264	13588	1.66664	1	0.895258	58.4509
miR-146b-3p	GOTERM_BP_FAT	GO:0040008~regulation of growth	11	2	0.0866904	ENSMUST00000072838, ENSMUST00000081165, ENSMUST00000079327, ENSMUST00000023215, ENSMUST00000029201, ENSMUST00000046565, ENSMUST00000023090, ENSMUST00000078137, ENSMUST00000041543, ENSMUST00000081421, ENSMUST00000056391, ENSMUST00000027777, ENSMUST00000021284, ENSMUST00000028100	325	256	13588	1.79649	1	0.967526	78.2484
miR-301a-3p	GOTERM_BP_FAT	GO:0040029~regulation of gene expression, epigenetic	7	0.847458	0.0525925	ENSMUST00000024850, ENSMUST00000032850, ENSMUST00000080202, ENSMUST00000028408, ENSMUST00000084285, ENSMUST00000050542, ENSMUST00000028100, ENSMUST00000094053	525	70	13588	2.58819	1	0.897078	60.3608
miR-151-5p	GOTERM_BP_FAT	GO:0042060~wound healing	9	1.1465	0.052901	ENSMUST00000029630, ENSMUST00000089595, ENSMUST00000005954, ENSMUST00000022196, ENSMUST00000023994, ENSMUST00000028328, ENSMUST00000021948, ENSMUST00000026194, ENSMUST00000081904, ENSMUST00000027615	498	112	13588	2.19256	1	0.996531	60.6779
miR-223-3p	GOTERM_BP_FAT	GO:0042060~wound healing	9	1.21131	0.041215	ENSMUST00000035244, ENSMUST00000035037, ENSMUST00000023994, ENSMUST00000102611, ENSMUST00000018887, ENSMUST00000026194, ENSMUST00000092984, ENSMUST00000033161, ENSMUST00000020321, ENSMUST00000051160, ENSMUST00000014578	473	112	13588	2.30844	1	0.993032	51.5137
miR-147-3p	GOTERM_BP_FAT	GO:0042127~regulation of cell proliferation	35	4.53956	0.000724355	ENSMUST00000000187, ENSMUST00000072863, ENSMUST00000099159, ENSMUST00000034863, ENSMUST00000079327, ENSMUST00000078137, ENSMUST00000088420, ENSMUST00000032961, ENSMUST00000073781, ENSMUST00000048572, ENSMUST00000094301, ENSMUST00000029422, ENSMUST00000063278, ENSMUST00000098826, ENSMUST00000019723, ENSMUST00000074667, ENSMUST00000025266, ENSMUST00000038569, ENSMUST00000075827, ENSMUST00000010286,…	480	538	13588	1.84162	0.787589	0.403342	1.24771
miR-146b-3p	GOTERM_BP_FAT	GO:0042440~pigment metabolic process	4	0.727273	0.0575303	ENSMUST00000098324, ENSMUST00000054125, ENSMUST00000066337, ENSMUST00000077353	325	37	13588	4.51992	1	0.949507	63.0929
miR-301a-3p	GOTERM_BP_FAT	GO:0042471~ear morphogenesis	8	0.968523	0.0269659	ENSMUST00000022971, ENSMUST00000052609, ENSMUST00000021333, ENSMUST00000014917, ENSMUST00000058475, ENSMUST00000063136, ENSMUST00000025374, ENSMUST00000023734	525	76	13588	2.72441	1	0.859156	37.3879
miR-301a-3p	GOTERM_BP_FAT	GO:0042472~inner ear morphogenesis	7	0.847458	0.0440054	ENSMUST00000052609, ENSMUST00000021333, ENSMUST00000014917, ENSMUST00000058475, ENSMUST00000063136, ENSMUST00000025374, ENSMUST00000023734	525	67	13588	2.70408	1	0.905083	53.736
miR-147-3p	GOTERM_MF_FAT	GO:0042623~ATPase activity, coupled	16	2.07523	0.0208742	ENSMUST00000020948, ENSMUST00000049675, ENSMUST00000034290, ENSMUST00000021536, ENSMUST00000033990, ENSMUST00000044749, ENSMUST00000080368, ENSMUST00000025241, ENSMUST00000102966, ENSMUST00000071057, ENSMUST00000021523, ENSMUST00000091790, ENSMUST00000007340, ENSMUST00000088429, ENSMUST00000044923, ENSMUST00000029186, ENSMUST00000025458	499	223	13288	1.91062	0.999999	0.738586	26.9512
miR-147-3p	GOTERM_BP_FAT	GO:0042770~DNA damage response, signal transduction	6	0.77821	0.049874	ENSMUST00000096359, ENSMUST00000078891, ENSMUST00000037440, ENSMUST00000038777, ENSMUST00000032961, ENSMUST00000080598, ENSMUST00000002473	480	57	13588	2.97982	1	0.843379	58.7892
miR-151-5p	GOTERM_MF_FAT	GO:0042802~identical protein binding	17	2.16561	0.0630371	ENSMUST00000079421, ENSMUST00000002626, ENSMUST00000025523, ENSMUST00000064187, ENSMUST00000032078, ENSMUST00000022303, ENSMUST00000026252, ENSMUST00000064807, ENSMUST00000001046, ENSMUST00000098257, ENSMUST00000018295, ENSMUST00000051237, ENSMUST00000023232, ENSMUST00000056931, ENSMUST00000028950, ENSMUST00000091885, ENSMUST00000053918, ENSMUST00000092213, ENSMUST00000033751, ENSMUST00000060738	484	290	13288	1.6094	1	0.784032	61.8733
miR-146b-3p	GOTERM_BP_FAT	GO:0042981~regulation of apoptosis	21	3.81818	0.0427303	ENSMUST00000030164, ENSMUST00000001415, ENSMUST00000081165, ENSMUST00000048994, ENSMUST00000079327, ENSMUST00000042078, ENSMUST00000032457, ENSMUST00000100128, ENSMUST00000001780, ENSMUST00000029201, ENSMUST00000078137, ENSMUST00000047356, ENSMUST00000048207, ENSMUST00000015481, ENSMUST00000027488, ENSMUST00000027499, ENSMUST00000025253, ENSMUST00000093852, ENSMUST00000001652, ENSMUST00000103125,…	325	553	13588	1.58769	1	0.938775	52.0325
miR-147-3p	GOTERM_BP_FAT	GO:0042981~regulation of apoptosis	34	4.40986	0.00223458	ENSMUST00000038122, ENSMUST00000079327, ENSMUST00000078137, ENSMUST00000025404, ENSMUST00000080812, ENSMUST00000032961, ENSMUST00000033990, ENSMUST00000014920, ENSMUST00000025241, ENSMUST00000046777, ENSMUST00000001497, ENSMUST00000022781, ENSMUST00000063278, ENSMUST00000049507, ENSMUST00000025266, ENSMUST00000058702, ENSMUST00000075827, ENSMUST00000035532, ENSMUST00000042368, ENSMUST00000026241,…	480	553	13588	1.74048	0.991628	0.549387	3.80206
miR-223-3p	GOTERM_BP_FAT	GO:0042981~regulation of apoptosis	29	3.9031	0.0295386	ENSMUST00000022971, ENSMUST00000023356, ENSMUST00000013842, ENSMUST00000022034, ENSMUST00000020150, ENSMUST00000074880, ENSMUST00000043637, ENSMUST00000026845, ENSMUST00000009774, ENSMUST00000019109, ENSMUST00000063278, ENSMUST00000022830, ENSMUST00000016668, ENSMUST00000025262, ENSMUST00000058232, ENSMUST00000035031, ENSMUST00000014892, ENSMUST00000057812, ENSMUST00000030845, ENSMUST00000044234,…	473	553	13588	1.50649	1	0.997557	40.2914
miR-223-3p	GOTERM_CC_FAT	GO:0042995~cell projection	29	3.9031	0.0291876	ENSMUST00000036772, ENSMUST00000033578, ENSMUST00000022971, ENSMUST00000022034, ENSMUST00000041815, ENSMUST00000006164, ENSMUST00000023312, ENSMUST00000100067, ENSMUST00000087029, ENSMUST00000080736, ENSMUST00000088454, ENSMUST00000009667, ENSMUST00000027876, ENSMUST00000094951, ENSMUST00000052172, ENSMUST00000102611, ENSMUST00000018887, ENSMUST00000069325, ENSMUST00000022666, ENSMUST00000069328,…	419	575	12504	1.5051	0.999966	0.769708	33.2767
miR-223-3p	GOTERM_CC_FAT	GO:0043005~neuron projection	17	2.28802	0.00828931	ENSMUST00000039876, ENSMUST00000033578, ENSMUST00000022971, ENSMUST00000041815, ENSMUST00000088072, ENSMUST00000071134, ENSMUST00000023312, ENSMUST00000100067, ENSMUST00000006178, ENSMUST00000020188, ENSMUST00000088454, ENSMUST00000068650, ENSMUST00000088452, ENSMUST00000034623, ENSMUST00000094951, ENSMUST00000052172, ENSMUST00000102611, ENSMUST00000018887, ENSMUST00000092984, ENSMUST00000022666,…	419	245	12504	2.0707	0.944334	0.764063	10.7472
miR-147-3p	GOTERM_BP_FAT	GO:0043009~chordate embryonic development	30	3.89105	0.000458467	ENSMUST00000072863, ENSMUST00000061745, ENSMUST00000079327, ENSMUST00000078137, ENSMUST00000088420, ENSMUST00000087285, ENSMUST00000032429, ENSMUST00000034745, ENSMUST00000039345, ENSMUST00000009392, ENSMUST00000055256, ENSMUST00000022781, ENSMUST00000029422, ENSMUST00000081182, ENSMUST00000098826, ENSMUST00000074667, ENSMUST00000030456, ENSMUST00000009713, ENSMUST00000026241, ENSMUST00000037440,…	480	421	13588	2.01722	0.624849	0.624849	0.791426
miR-147-3p	GOTERM_MF_FAT	GO:0043021~ribonucleoprotein binding	5	0.648508	0.0371836	ENSMUST00000059080, ENSMUST00000102981, ENSMUST00000023217, ENSMUST00000029358, ENSMUST00000046769, ENSMUST00000063964	499	34	13288	3.91607	1	0.821185	43.1132
miR-146b-3p	GOTERM_BP_FAT	GO:0043029~T cell homeostasis	3	0.545455	0.0674759	ENSMUST00000033093, ENSMUST00000001780, ENSMUST00000060067	325	18	13588	6.96821	1	0.952986	69.1253
miR-146b-3p	GOTERM_BP_FAT	GO:0043065~positive regulation of apoptosis	12	2.18182	0.0357857	ENSMUST00000081165, ENSMUST00000048994, ENSMUST00000079327, ENSMUST00000100128, ENSMUST00000078137, ENSMUST00000015481, ENSMUST00000027488, ENSMUST00000027499, ENSMUST00000025253, ENSMUST00000093852, ENSMUST00000103125, ENSMUST00000056391, ENSMUST00000033093, ENSMUST00000023448, ENSMUST00000036387	325	248	13588	2.02303	1	0.958812	45.8301
miR-147-3p	GOTERM_BP_FAT	GO:0043066~negative regulation of apoptosis	19	2.46433	0.00205134	ENSMUST00000026241, ENSMUST00000038122, ENSMUST00000072836, ENSMUST00000037440, ENSMUST00000025404, ENSMUST00000080812, ENSMUST00000026240, ENSMUST00000080664, ENSMUST00000044234, ENSMUST00000027185, ENSMUST00000096482, ENSMUST00000022781, ENSMUST00000070642, ENSMUST00000097563, ENSMUST00000063278, ENSMUST00000055990, ENSMUST00000038777, ENSMUST00000054343, ENSMUST00000038107, ENSMUST00000035532,…	480	239	13588	2.25045	0.987603	0.584408	3.49548
miR-223-3p	GOTERM_BP_FAT	GO:0043066~negative regulation of apoptosis	14	1.88425	0.0743931	ENSMUST00000022971, ENSMUST00000023356, ENSMUST00000022034, ENSMUST00000057812, ENSMUST00000044234, ENSMUST00000033292, ENSMUST00000005371, ENSMUST00000001652, ENSMUST00000043637, ENSMUST00000074880, ENSMUST00000009774, ENSMUST00000007248, ENSMUST00000019109, ENSMUST00000063278	473	239	13588	1.68277	1	0.992141	73.5416
miR-146b-3p	GOTERM_BP_FAT	GO:0043067~regulation of programmed cell death	21	3.81818	0.0472277	ENSMUST00000030164, ENSMUST00000001415, ENSMUST00000081165, ENSMUST00000048994, ENSMUST00000079327, ENSMUST00000042078, ENSMUST00000032457, ENSMUST00000100128, ENSMUST00000001780, ENSMUST00000029201, ENSMUST00000078137, ENSMUST00000047356, ENSMUST00000048207, ENSMUST00000015481, ENSMUST00000027488, ENSMUST00000027499, ENSMUST00000025253, ENSMUST00000093852, ENSMUST00000001652, ENSMUST00000103125,…	325	560	13588	1.56785	1	0.943493	55.6859
miR-147-3p	GOTERM_BP_FAT	GO:0043067~regulation of programmed cell death	34	4.40986	0.00271987	ENSMUST00000038122, ENSMUST00000079327, ENSMUST00000078137, ENSMUST00000025404, ENSMUST00000080812, ENSMUST00000032961, ENSMUST00000033990, ENSMUST00000014920, ENSMUST00000025241, ENSMUST00000046777, ENSMUST00000001497, ENSMUST00000022781, ENSMUST00000063278, ENSMUST00000049507, ENSMUST00000025266, ENSMUST00000058702, ENSMUST00000075827, ENSMUST00000035532, ENSMUST00000042368, ENSMUST00000026241,…	480	560	13588	1.71872	0.997041	0.476386	4.60956
miR-223-3p	GOTERM_BP_FAT	GO:0043067~regulation of programmed cell death	29	3.9031	0.0338069	ENSMUST00000022971, ENSMUST00000023356, ENSMUST00000013842, ENSMUST00000022034, ENSMUST00000020150, ENSMUST00000074880, ENSMUST00000043637, ENSMUST00000026845, ENSMUST00000009774, ENSMUST00000019109, ENSMUST00000063278, ENSMUST00000022830, ENSMUST00000016668, ENSMUST00000025262, ENSMUST00000058232, ENSMUST00000035031, ENSMUST00000014892, ENSMUST00000057812, ENSMUST00000030845, ENSMUST00000044234,…	473	560	13588	1.48766	1	0.998111	44.6509
miR-146b-3p	GOTERM_BP_FAT	GO:0043068~positive regulation of programmed cell death	12	2.18182	0.0377926	ENSMUST00000081165, ENSMUST00000048994, ENSMUST00000079327, ENSMUST00000100128, ENSMUST00000078137, ENSMUST00000015481, ENSMUST00000027488, ENSMUST00000027499, ENSMUST00000025253, ENSMUST00000093852, ENSMUST00000103125, ENSMUST00000056391, ENSMUST00000033093, ENSMUST00000023448, ENSMUST00000036387	325	250	13588	2.00684	1	0.959375	47.6959
miR-147-3p	GOTERM_BP_FAT	GO:0043069~negative regulation of programmed cell death	19	2.46433	0.00257117	ENSMUST00000026241, ENSMUST00000038122, ENSMUST00000072836, ENSMUST00000037440, ENSMUST00000025404, ENSMUST00000080812, ENSMUST00000026240, ENSMUST00000080664, ENSMUST00000044234, ENSMUST00000027185, ENSMUST00000096482, ENSMUST00000022781, ENSMUST00000070642, ENSMUST00000097563, ENSMUST00000063278, ENSMUST00000055990, ENSMUST00000038777, ENSMUST00000054343, ENSMUST00000038107, ENSMUST00000035532,…	480	244	13588	2.20434	0.995931	0.544482	4.36281
miR-223-3p	GOTERM_BP_FAT	GO:0043069~negative regulation of programmed cell death	14	1.88425	0.0821118	ENSMUST00000022971, ENSMUST00000023356, ENSMUST00000022034, ENSMUST00000057812, ENSMUST00000044234, ENSMUST00000033292, ENSMUST00000005371, ENSMUST00000001652, ENSMUST00000043637, ENSMUST00000074880, ENSMUST00000009774, ENSMUST00000007248, ENSMUST00000019109, ENSMUST00000063278	473	244	13588	1.64829	1	0.993623	77.0906
miR-301a-3p	GOTERM_MF_FAT	GO:0043130~ubiquitin binding	4	0.484262	0.0267814	ENSMUST00000040603, ENSMUST00000057195, ENSMUST00000026710, ENSMUST00000033866	520	17	13288	6.01267	1	0.936987	33.0973
miR-301a-3p	GOTERM_BP_FAT	GO:0043154~negative regulation of caspase activity	3	0.363196	0.0544072	ENSMUST00000069333, ENSMUST00000055483, ENSMUST00000087328	525	10	13588	7.76457	1	0.890335	61.6414
miR-151-5p	GOTERM_BP_FAT	GO:0043161~proteasomal ubiquitin-dependent protein catabolic process	5	0.636943	0.0228117	ENSMUST00000047951, ENSMUST00000004478, ENSMUST00000017987, ENSMUST00000044271, ENSMUST00000084985, ENSMUST00000042390	498	30	13588	4.54752	1	0.984293	32.7184
miR-146b-3p	GOTERM_MF_FAT	GO:0043167~ion binding	105	19.0909	0.0946063	ENSMUST00000053073, ENSMUST00000025912, ENSMUST00000034763, ENSMUST00000023090, ENSMUST00000035839, ENSMUST00000033161, ENSMUST00000029682, ENSMUST00000084418, ENSMUST00000053657, ENSMUST00000061973, ENSMUST00000049004, ENSMUST00000099361, ENSMUST00000098090, ENSMUST00000070118, ENSMUST00000024470, ENSMUST00000100420, ENSMUST00000084896, ENSMUST00000027368, ENSMUST00000080926, ENSMUST00000084895,…	315	3934	13288	1.12591	1	0.910934	76.202
miR-223-3p	GOTERM_MF_FAT	GO:0043167~ion binding	158	21.2651	0.0267525	ENSMUST00000034214, ENSMUST00000036772, ENSMUST00000075775, ENSMUST00000034021, ENSMUST00000023356, ENSMUST00000034492, ENSMUST00000048462, ENSMUST00000065545, ENSMUST00000006088, ENSMUST00000033161, ENSMUST00000094343, ENSMUST00000026211, ENSMUST00000047383, ENSMUST00000051989, ENSMUST00000079975, ENSMUST00000064076, ENSMUST00000066804, ENSMUST00000100018, ENSMUST00000042092, ENSMUST00000041591,…	466	3934	13288	1.14524	1	0.797534	32.9332
miR-146b-3p	GOTERM_MF_FAT	GO:0043169~cation binding	105	19.0909	0.0721665	ENSMUST00000053073, ENSMUST00000025912, ENSMUST00000034763, ENSMUST00000023090, ENSMUST00000035839, ENSMUST00000033161, ENSMUST00000029682, ENSMUST00000084418, ENSMUST00000053657, ENSMUST00000061973, ENSMUST00000049004, ENSMUST00000099361, ENSMUST00000098090, ENSMUST00000070118, ENSMUST00000024470, ENSMUST00000100420, ENSMUST00000084896, ENSMUST00000027368, ENSMUST00000080926, ENSMUST00000084895,…	315	3885	13288	1.14011	1	0.947359	66.1061
miR-223-3p	GOTERM_MF_FAT	GO:0043169~cation binding	157	21.1306	0.0222243	ENSMUST00000034214, ENSMUST00000036772, ENSMUST00000075775, ENSMUST00000034021, ENSMUST00000023356, ENSMUST00000034492, ENSMUST00000048462, ENSMUST00000065545, ENSMUST00000006088, ENSMUST00000033161, ENSMUST00000094343, ENSMUST00000026211, ENSMUST00000047383, ENSMUST00000051989, ENSMUST00000079975, ENSMUST00000064076, ENSMUST00000066804, ENSMUST00000100018, ENSMUST00000042092, ENSMUST00000041591,…	466	3885	13288	1.15234	0.999998	0.808855	28.1865
miR-301a-3p	GOTERM_MF_FAT	GO:0043176~amine binding	6	0.726392	0.0891996	ENSMUST00000018610, ENSMUST00000048001, ENSMUST00000034905, ENSMUST00000013773, ENSMUST00000055655, ENSMUST00000002846	520	61	13288	2.51349	1	0.869816	74.9261
miR-151-5p	GOTERM_CC_FAT	GO:0043228~non-membrane-bounded organelle	85	10.828	0.0708726	ENSMUST00000072961, ENSMUST00000033886, ENSMUST00000034920, ENSMUST00000075550, ENSMUST00000100222, ENSMUST00000034926, ENSMUST00000069533, ENSMUST00000071601, ENSMUST00000060418, ENSMUST00000024486, ENSMUST00000015124, ENSMUST00000017751, ENSMUST00000034827, ENSMUST00000047441, ENSMUST00000036865, ENSMUST00000098561, ENSMUST00000020908, ENSMUST00000008893, ENSMUST00000034771, ENSMUST00000043907,…	471	1919	12504	1.1759	1	0.895518	63.2178
miR-151-5p	GOTERM_CC_FAT	GO:0043232~intracellular non-membrane-bounded organelle	85	10.828	0.0708726	ENSMUST00000072961, ENSMUST00000033886, ENSMUST00000034920, ENSMUST00000075550, ENSMUST00000100222, ENSMUST00000034926, ENSMUST00000069533, ENSMUST00000071601, ENSMUST00000060418, ENSMUST00000024486, ENSMUST00000015124, ENSMUST00000017751, ENSMUST00000034827, ENSMUST00000047441, ENSMUST00000036865, ENSMUST00000098561, ENSMUST00000020908, ENSMUST00000008893, ENSMUST00000034771, ENSMUST00000043907,…	471	1919	12504	1.1759	1	0.895518	63.2178
miR-301a-3p	GOTERM_BP_FAT	GO:0043242~negative regulation of protein complex disassembly	5	0.605327	0.0445406	ENSMUST00000026500, ENSMUST00000022694, ENSMUST00000039018, ENSMUST00000078947, ENSMUST00000095083	525	35	13588	3.69741	1	0.901856	54.1777
miR-301a-3p	GOTERM_BP_FAT	GO:0043244~regulation of protein complex disassembly	5	0.605327	0.0828714	ENSMUST00000026500, ENSMUST00000022694, ENSMUST00000039018, ENSMUST00000078947, ENSMUST00000095083	525	43	13588	3.00952	1	0.923968	77.2748
miR-146b-3p	GOTERM_BP_FAT	GO:0043269~regulation of ion transport	7	1.27273	0.00351291	ENSMUST00000034509, ENSMUST00000025253, ENSMUST00000048994, ENSMUST00000033093, ENSMUST00000001780, ENSMUST00000101045, ENSMUST00000033161, ENSMUST00000101044	325	62	13588	4.7204	0.997127	0.946396	5.74822
miR-223-3p	GOTERM_BP_FAT	GO:0043269~regulation of ion transport	6	0.807537	0.0637388	ENSMUST00000078272, ENSMUST00000100036, ENSMUST00000033289, ENSMUST00000071083, ENSMUST00000033161, ENSMUST00000039370, ENSMUST00000025262	473	62	13588	2.78006	1	0.992503	67.7855
miR-146b-3p	GOTERM_BP_FAT	GO:0043270~positive regulation of ion transport	4	0.727273	0.0113337	ENSMUST00000034509, ENSMUST00000033093, ENSMUST00000001780, ENSMUST00000101045, ENSMUST00000101044	325	20	13588	8.36185	1	0.906467	17.4488
miR-146b-3p	GOTERM_BP_FAT	GO:0043280~positive regulation of caspase activity	4	0.727273	0.0537802	ENSMUST00000030164, ENSMUST00000056391, ENSMUST00000079327, ENSMUST00000023448, ENSMUST00000033093, ENSMUST00000100128, ENSMUST00000078137	325	36	13588	4.64547	1	0.948467	60.5431
miR-301a-3p	GOTERM_BP_FAT	GO:0043281~regulation of caspase activity	6	0.726392	0.042691	ENSMUST00000069333, ENSMUST00000022971, ENSMUST00000055483, ENSMUST00000080030, ENSMUST00000087328, ENSMUST00000079476	525	50	13588	3.10583	1	0.910482	52.6345
miR-147-3p	GOTERM_CC_FAT	GO:0043292~contractile fiber	9	1.16732	0.0202667	ENSMUST00000034187, ENSMUST00000029941, ENSMUST00000065090, ENSMUST00000073418, ENSMUST00000101617, ENSMUST00000028471, ENSMUST00000073834, ENSMUST00000029761, ENSMUST00000030638, ENSMUST00000007301	448	95	12504	2.64417	0.999127	0.999127	24.3695
miR-147-3p	GOTERM_BP_FAT	GO:0043523~regulation of neuron apoptosis	8	1.03761	0.0225347	ENSMUST00000038122, ENSMUST00000026241, ENSMUST00000037440, ENSMUST00000063278, ENSMUST00000025266, ENSMUST00000049507, ENSMUST00000038777, ENSMUST00000054343, ENSMUST00000026240	480	80	13588	2.83083	1	0.761466	32.6271
miR-223-3p	GOTERM_BP_FAT	GO:0043523~regulation of neuron apoptosis	7	0.942127	0.0593652	ENSMUST00000005371, ENSMUST00000035031, ENSMUST00000022034, ENSMUST00000050484, ENSMUST00000063278, ENSMUST00000030845, ENSMUST00000025262	473	80	13588	2.51364	1	0.993996	65.097
miR-146b-3p	GOTERM_BP_FAT	GO:0043525~positive regulation of neuron apoptosis	3	0.545455	0.0742608	ENSMUST00000025253, ENSMUST00000048994, ENSMUST00000033093	325	19	13588	6.60146	1	0.959564	72.6945
miR-147-3p	GOTERM_MF_FAT	GO:0043565~sequence-specific DNA binding	29	3.76135	0.0682009	ENSMUST00000034185, ENSMUST00000072863, ENSMUST00000099159, ENSMUST00000061745, ENSMUST00000066475, ENSMUST00000046093, ENSMUST00000087285, ENSMUST00000037824, ENSMUST00000027943, ENSMUST00000058126, ENSMUST00000101392, ENSMUST00000048572, ENSMUST00000055256, ENSMUST00000029422, ENSMUST00000101249, ENSMUST00000007733, ENSMUST00000074667, ENSMUST00000096359, ENSMUST00000057178, ENSMUST00000031768,…	499	556	13288	1.38894	1	0.917576	65.0617
miR-147-3p	GOTERM_BP_FAT	GO:0043583~ear development	8	1.03761	0.0744747	ENSMUST00000026241, ENSMUST00000031768, ENSMUST00000021513, ENSMUST00000060479, ENSMUST00000046093, ENSMUST00000075827, ENSMUST00000026240, ENSMUST00000030376, ENSMUST00000080664	480	104	13588	2.17756	1	0.860523	73.842
miR-301a-3p	GOTERM_BP_FAT	GO:0043583~ear development	9	1.08959	0.047592	ENSMUST00000022971, ENSMUST00000052609, ENSMUST00000021333, ENSMUST00000021513, ENSMUST00000014917, ENSMUST00000058475, ENSMUST00000063136, ENSMUST00000025374, ENSMUST00000023734	525	104	13588	2.23978	1	0.888688	56.6207
miR-147-3p	GOTERM_BP_FAT	GO:0043632~modification-dependent macromolecule catabolic process	27	3.50195	0.0373938	ENSMUST00000055859, ENSMUST00000037928, ENSMUST00000080812, ENSMUST00000097672, ENSMUST00000042775, ENSMUST00000077088, ENSMUST00000033494, ENSMUST00000065785, ENSMUST00000102966, ENSMUST00000052825, ENSMUST00000031697, ENSMUST00000054956, ENSMUST00000075082, ENSMUST00000082152, ENSMUST00000039234, ENSMUST00000020085, ENSMUST00000042575, ENSMUST00000096482, ENSMUST00000020315, ENSMUST00000066658,…	480	508	13588	1.50458	1	0.829893	48.3331
miR-301a-3p	GOTERM_BP_FAT	GO:0043632~modification-dependent macromolecule catabolic process	31	3.75303	0.0136187	ENSMUST00000036509, ENSMUST00000067837, ENSMUST00000034940, ENSMUST00000001837, ENSMUST00000073681, ENSMUST00000061544, ENSMUST00000026710, ENSMUST00000053416, ENSMUST00000078947, ENSMUST00000089287, ENSMUST00000037534, ENSMUST00000054956, ENSMUST00000035982, ENSMUST00000037324, ENSMUST00000099424, ENSMUST00000025485, ENSMUST00000087659, ENSMUST00000091367, ENSMUST00000068508, ENSMUST00000028841,…	525	508	13588	1.57941	1	0.809706	20.932
miR-147-3p	GOTERM_BP_FAT	GO:0044257~cellular protein catabolic process	28	3.63165	0.0415233	ENSMUST00000055859, ENSMUST00000037928, ENSMUST00000080812, ENSMUST00000097672, ENSMUST00000042775, ENSMUST00000077088, ENSMUST00000033494, ENSMUST00000065785, ENSMUST00000102966, ENSMUST00000052825, ENSMUST00000031697, ENSMUST00000054956, ENSMUST00000075082, ENSMUST00000082152, ENSMUST00000049507, ENSMUST00000039234, ENSMUST00000020085, ENSMUST00000042575, ENSMUST00000096482, ENSMUST00000020315,…	480	537	13588	1.47604	1	0.813462	52.042
miR-301a-3p	GOTERM_BP_FAT	GO:0044257~cellular protein catabolic process	32	3.87409	0.0164614	ENSMUST00000036509, ENSMUST00000067837, ENSMUST00000034940, ENSMUST00000001837, ENSMUST00000073681, ENSMUST00000061544, ENSMUST00000026710, ENSMUST00000053416, ENSMUST00000078947, ENSMUST00000089287, ENSMUST00000037534, ENSMUST00000054956, ENSMUST00000035982, ENSMUST00000037324, ENSMUST00000099424, ENSMUST00000025485, ENSMUST00000091367, ENSMUST00000087659, ENSMUST00000068508, ENSMUST00000028841,…	525	537	13588	1.54231	1	0.815718	24.7456
miR-301a-3p	GOTERM_BP_FAT	GO:0044264~cellular polysaccharide metabolic process	6	0.726392	0.0240944	ENSMUST00000040603, ENSMUST00000069106, ENSMUST00000101347, ENSMUST00000032419, ENSMUST00000084771, ENSMUST00000002846, ENSMUST00000040167	525	43	13588	3.61143	1	0.860182	34.1466
miR-147-3p	GOTERM_BP_FAT	GO:0044265~cellular macromolecule catabolic process	34	4.40986	0.00929184	ENSMUST00000055859, ENSMUST00000025404, ENSMUST00000080812, ENSMUST00000037928, ENSMUST00000097672, ENSMUST00000042775, ENSMUST00000077088, ENSMUST00000033494, ENSMUST00000065785, ENSMUST00000102966, ENSMUST00000052825, ENSMUST00000031697, ENSMUST00000028921, ENSMUST00000054956, ENSMUST00000075082, ENSMUST00000082152, ENSMUST00000049507, ENSMUST00000001451, ENSMUST00000037440, ENSMUST00000021913,…	480	609	13588	1.58043	1	0.670053	14.9349
miR-301a-3p	GOTERM_BP_FAT	GO:0044265~cellular macromolecule catabolic process	40	4.84262	0.00131334	ENSMUST00000036509, ENSMUST00000067837, ENSMUST00000034940, ENSMUST00000001837, ENSMUST00000022971, ENSMUST00000073681, ENSMUST00000061544, ENSMUST00000026710, ENSMUST00000020801, ENSMUST00000053416, ENSMUST00000078947, ENSMUST00000034539, ENSMUST00000089287, ENSMUST00000037534, ENSMUST00000085571, ENSMUST00000054956, ENSMUST00000071711, ENSMUST00000035982, ENSMUST00000084285, ENSMUST00000037324,…	525	609	13588	1.69996	0.921472	0.571772	2.22581
miR-151-5p	GOTERM_BP_FAT	GO:0044270~nitrogen compound catabolic process	6	0.764331	0.0179013	ENSMUST00000032175, ENSMUST00000073521, ENSMUST00000046497, ENSMUST00000047687, ENSMUST00000028328, ENSMUST00000066514, ENSMUST00000023232, ENSMUST00000053918	498	42	13588	3.89788	1	0.988561	26.6703
miR-151-5p	GOTERM_CC_FAT	GO:0044421~extracellular region part	42	5.35032	0.0159685	ENSMUST00000025797, ENSMUST00000006687, ENSMUST00000034922, ENSMUST00000031773, ENSMUST00000034492, ENSMUST00000047888, ENSMUST00000064993, ENSMUST00000070437, ENSMUST00000023994, ENSMUST00000077541, ENSMUST00000035938, ENSMUST00000023053, ENSMUST00000100405, ENSMUST00000087497, ENSMUST00000103414, ENSMUST00000002344, ENSMUST00000077918, ENSMUST00000102662, ENSMUST00000029630, ENSMUST00000051614,…	471	774	12504	1.44058	0.995664	0.836939	19.6693
miR-223-3p	GOTERM_CC_FAT	GO:0044421~extracellular region part	37	4.97981	0.0276047	ENSMUST00000076366, ENSMUST00000034922, ENSMUST00000034492, ENSMUST00000035186, ENSMUST00000032988, ENSMUST00000023994, ENSMUST00000102879, ENSMUST00000076846, ENSMUST00000001547, ENSMUST00000009329, ENSMUST00000022642, ENSMUST00000020022, ENSMUST00000003912, ENSMUST00000026845, ENSMUST00000094026, ENSMUST00000051989, ENSMUST00000063278, ENSMUST00000016668, ENSMUST00000052296, ENSMUST00000025262,…	419	774	12504	1.42658	0.99994	0.801888	31.7752
miR-223-3p	GOTERM_CC_FAT	GO:0044427~chromosomal part	17	2.28802	0.0682757	ENSMUST00000081503, ENSMUST00000093943, ENSMUST00000034022, ENSMUST00000065020, ENSMUST00000025752, ENSMUST00000045026, ENSMUST00000077786, ENSMUST00000085248, ENSMUST00000016452, ENSMUST00000022528, ENSMUST00000005371, ENSMUST00000024851, ENSMUST00000079702, ENSMUST00000038341, ENSMUST00000009774, ENSMUST00000005365, ENSMUST00000039538, ENSMUST00000026416, ENSMUST00000005607	419	318	12504	1.59535	1	0.870612	61.9383
miR-301a-3p	GOTERM_CC_FAT	GO:0044431~Golgi apparatus part	14	1.69492	0.0880627	ENSMUST00000075290, ENSMUST00000041096, ENSMUST00000100663, ENSMUST00000033734, ENSMUST00000034955, ENSMUST00000066698, ENSMUST00000079618, ENSMUST00000088585, ENSMUST00000064460, ENSMUST00000098990, ENSMUST00000033012, ENSMUST00000102958, ENSMUST00000101640, ENSMUST00000015903, ENSMUST00000028649, ENSMUST00000053116, ENSMUST00000029374	472	227	12504	1.63384	1	0.861075	71.8643
miR-223-3p	GOTERM_CC_FAT	GO:0044432~endoplasmic reticulum part	16	2.15343	0.0109676	ENSMUST00000073192, ENSMUST00000028656, ENSMUST00000031795, ENSMUST00000102879, ENSMUST00000028222, ENSMUST00000033289, ENSMUST00000082437, ENSMUST00000033292, ENSMUST00000095342, ENSMUST00000003912, ENSMUST00000073314, ENSMUST00000057023, ENSMUST00000050484, ENSMUST00000100171, ENSMUST00000034871, ENSMUST00000005364, ENSMUST00000070699, ENSMUST00000044602	419	231	12504	2.06701	0.978221	0.720736	13.9841
miR-147-3p	GOTERM_CC_FAT	GO:0044438~microbody part	4	0.518807	0.0976629	ENSMUST00000103180, ENSMUST00000023040, ENSMUST00000059021, ENSMUST00000068563, ENSMUST00000071280	448	31	12504	3.60138	1	0.987954	75.3874
miR-147-3p	GOTERM_CC_FAT	GO:0044439~peroxisomal part	4	0.518807	0.0976629	ENSMUST00000103180, ENSMUST00000023040, ENSMUST00000059021, ENSMUST00000068563, ENSMUST00000071280	448	31	12504	3.60138	1	0.987954	75.3874
miR-301a-3p	GOTERM_CC_FAT	GO:0044448~cell cortex part	7	0.847458	0.0566563	ENSMUST00000018610, ENSMUST00000089092, ENSMUST00000075734, ENSMUST00000022694, ENSMUST00000039018, ENSMUST00000090381, ENSMUST00000095083	472	73	12504	2.54028	1	0.829527	55.1722
miR-147-3p	GOTERM_CC_FAT	GO:0044451~nucleoplasm part	26	3.37224	0.0714348	ENSMUST00000036649, ENSMUST00000072863, ENSMUST00000029416, ENSMUST00000079327, ENSMUST00000078137, ENSMUST00000045291, ENSMUST00000087285, ENSMUST00000037824, ENSMUST00000001083, ENSMUST00000032429, ENSMUST00000073781, ENSMUST00000025241, ENSMUST00000055256, ENSMUST00000021523, ENSMUST00000099500, ENSMUST00000007949, ENSMUST00000031640, ENSMUST00000001538, ENSMUST00000048680, ENSMUST00000026125,…	448	513	12504	1.41458	1	0.985725	63.6162
miR-301a-3p	GOTERM_CC_FAT	GO:0044451~nucleoplasm part	30	3.63196	0.0191221	ENSMUST00000067347, ENSMUST00000067837, ENSMUST00000102878, ENSMUST00000029416, ENSMUST00000022971, ENSMUST00000022609, ENSMUST00000042405, ENSMUST00000045291, ENSMUST00000012259, ENSMUST00000050542, ENSMUST00000064587, ENSMUST00000032850, ENSMUST00000084721, ENSMUST00000053501, ENSMUST00000080936, ENSMUST00000068387, ENSMUST00000100120, ENSMUST00000006774, ENSMUST00000025453, ENSMUST00000099479,…	472	513	12504	1.54921	0.999113	0.690038	23.3255
miR-151-5p	GOTERM_BP_FAT	GO:0045088~regulation of innate immune response	6	0.764331	0.025633	ENSMUST00000034519, ENSMUST00000023994, ENSMUST00000095412, ENSMUST00000025333, ENSMUST00000000793, ENSMUST00000029741	498	46	13588	3.55893	1	0.986221	35.9775
miR-301a-3p	GOTERM_CC_FAT	GO:0045120~pronucleus	4	0.484262	0.0284405	ENSMUST00000032850, ENSMUST00000023215, ENSMUST00000098622, ENSMUST00000043848	472	18	12504	5.88701	0.999973	0.776947	32.7608
miR-147-3p	GOTERM_BP_FAT	GO:0045184~establishment of protein localization	31	4.02075	0.0865296	ENSMUST00000080509, ENSMUST00000085682, ENSMUST00000022196, ENSMUST00000097808, ENSMUST00000021076, ENSMUST00000065398, ENSMUST00000020018, ENSMUST00000088420, ENSMUST00000067935, ENSMUST00000076270, ENSMUST00000049966, ENSMUST00000081946, ENSMUST00000007216, ENSMUST00000050664, ENSMUST00000081182, ENSMUST00000079961, ENSMUST00000030456, ENSMUST00000097809, ENSMUST00000034087, ENSMUST00000032555,…	480	656	13588	1.33774	1	0.849988	79.1576
miR-147-3p	GOTERM_BP_FAT	GO:0045580~regulation of T cell differentiation	5	0.648508	0.0881351	ENSMUST00000048572, ENSMUST00000022196, ENSMUST00000035911, ENSMUST00000097563, ENSMUST00000034148, ENSMUST00000050487	480	48	13588	2.94878	1	0.844473	79.7833
miR-147-3p	GOTERM_BP_FAT	GO:0045581~negative regulation of T cell differentiation	3	0.389105	0.0552569	ENSMUST00000048572, ENSMUST00000035911, ENSMUST00000097563, ENSMUST00000050487	480	11	13588	7.72045	1	0.850265	62.6528
miR-147-3p	GOTERM_BP_FAT	GO:0045596~negative regulation of cell differentiation	13	1.68612	0.0277624	ENSMUST00000096359, ENSMUST00000072863, ENSMUST00000079327, ENSMUST00000005069, ENSMUST00000078137, ENSMUST00000048572, ENSMUST00000056391, ENSMUST00000035911, ENSMUST00000055256, ENSMUST00000097563, ENSMUST00000070656, ENSMUST00000088874, ENSMUST00000007171, ENSMUST00000007949, ENSMUST00000098011, ENSMUST00000035532, ENSMUST00000050487	480	182	13588	2.02202	1	0.777958	38.6053
miR-301a-3p	GOTERM_BP_FAT	GO:0045597~positive regulation of cell differentiation	12	1.45278	0.0762768	ENSMUST00000020507, ENSMUST00000052609, ENSMUST00000005066, ENSMUST00000022303, ENSMUST00000000450, ENSMUST00000012664, ENSMUST00000022115, ENSMUST00000034887, ENSMUST00000050542, ENSMUST00000021530, ENSMUST00000021333, ENSMUST00000028100, ENSMUST00000025453	525	175	13588	1.77476	1	0.922705	74.3076
miR-147-3p	GOTERM_BP_FAT	GO:0045619~regulation of lymphocyte differentiation	8	1.03761	0.00411402	ENSMUST00000048572, ENSMUST00000022196, ENSMUST00000035911, ENSMUST00000097563, ENSMUST00000025293, ENSMUST00000034148, ENSMUST00000088874, ENSMUST00000100377, ENSMUST00000050487	480	58	13588	3.9046	0.999851	0.492365	6.89397
miR-147-3p	GOTERM_BP_FAT	GO:0045620~negative regulation of lymphocyte differentiation	4	0.518807	0.00956217	ENSMUST00000048572, ENSMUST00000035911, ENSMUST00000097563, ENSMUST00000088874, ENSMUST00000050487	480	13	13588	8.71026	1	0.660803	15.3362
miR-301a-3p	GOTERM_BP_FAT	GO:0045664~regulation of neuron differentiation	8	0.968523	0.0989542	ENSMUST00000079828, ENSMUST00000067837, ENSMUST00000102878, ENSMUST00000021333, ENSMUST00000014917, ENSMUST00000078541, ENSMUST00000012664, ENSMUST00000086795, ENSMUST00000064587	525	102	13588	2.02995	1	0.932101	83.2155
miR-147-3p	GOTERM_BP_FAT	GO:0045668~negative regulation of osteoblast differentiation	3	0.389105	0.0647981	ENSMUST00000079327, ENSMUST00000056391, ENSMUST00000078137, ENSMUST00000007171, ENSMUST00000007949	480	12	13588	7.07708	1	0.851881	68.6763
miR-147-3p	GOTERM_BP_FAT	GO:0045739~positive regulation of DNA repair	3	0.389105	0.0853385	ENSMUST00000078891, ENSMUST00000080598, ENSMUST00000002473, ENSMUST00000080664	480	14	13588	6.06607	1	0.851493	78.6817
miR-147-3p	GOTERM_BP_FAT	GO:0045840~positive regulation of mitosis	3	0.389105	0.0962463	ENSMUST00000026241, ENSMUST00000068225, ENSMUST00000025266, ENSMUST00000026240	480	15	13588	5.66167	1	0.850119	82.683
miR-147-3p	GOTERM_BP_FAT	GO:0045893~positive regulation of transcription, DNA-dependent	23	2.98314	0.0384613	ENSMUST00000099159, ENSMUST00000061745, ENSMUST00000072863, ENSMUST00000079327, ENSMUST00000078137, ENSMUST00000087285, ENSMUST00000037824, ENSMUST00000101392, ENSMUST00000032429, ENSMUST00000046935, ENSMUST00000029422, ENSMUST00000101249, ENSMUST00000074667, ENSMUST00000009713, ENSMUST00000057178, ENSMUST00000015987, ENSMUST00000001538, ENSMUST00000022135, ENSMUST00000062350, ENSMUST00000056391,…	480	416	13588	1.56512	1	0.819368	49.3169
miR-147-3p	GOTERM_BP_FAT	GO:0045935~positive regulation of nucleobase, nucleoside, nucleotide and nucleic acid metabolic process	29	3.76135	0.0137804	ENSMUST00000072863, ENSMUST00000099159, ENSMUST00000061745, ENSMUST00000079327, ENSMUST00000078137, ENSMUST00000087285, ENSMUST00000037824, ENSMUST00000080598, ENSMUST00000101392, ENSMUST00000032429, ENSMUST00000078891, ENSMUST00000046935, ENSMUST00000029422, ENSMUST00000101249, ENSMUST00000074667, ENSMUST00000009713, ENSMUST00000096359, ENSMUST00000057178, ENSMUST00000015987, ENSMUST00000001538,…	480	510	13588	1.60969	1	0.680519	21.3715
miR-147-3p	GOTERM_BP_FAT	GO:0045941~positive regulation of transcription	26	3.37224	0.0297019	ENSMUST00000072863, ENSMUST00000099159, ENSMUST00000061745, ENSMUST00000079327, ENSMUST00000078137, ENSMUST00000087285, ENSMUST00000037824, ENSMUST00000101392, ENSMUST00000032429, ENSMUST00000046935, ENSMUST00000029422, ENSMUST00000101249, ENSMUST00000074667, ENSMUST00000009713, ENSMUST00000096359, ENSMUST00000057178, ENSMUST00000015987, ENSMUST00000001538, ENSMUST00000022135, ENSMUST00000062350,…	480	475	13588	1.54951	1	0.784517	40.6932
miR-147-3p	GOTERM_BP_FAT	GO:0045944~positive regulation of transcription from RNA polymerase II promoter	20	2.59403	0.050282	ENSMUST00000072863, ENSMUST00000057178, ENSMUST00000061745, ENSMUST00000099159, ENSMUST00000079327, ENSMUST00000015987, ENSMUST00000078137, ENSMUST00000001538, ENSMUST00000037824, ENSMUST00000087285, ENSMUST00000022135, ENSMUST00000032429, ENSMUST00000051995, ENSMUST00000056391, ENSMUST00000046935, ENSMUST00000070642, ENSMUST00000029422, ENSMUST00000020315, ENSMUST00000067060, ENSMUST00000074667,…	480	358	13588	1.58147	1	0.840917	59.0947
miR-147-3p	GOTERM_BP_FAT	GO:0046034~ATP metabolic process	7	0.907912	0.0979256	ENSMUST00000080368, ENSMUST00000015719, ENSMUST00000034290, ENSMUST00000091790, ENSMUST00000007340, ENSMUST00000021536, ENSMUST00000088429, ENSMUST00000025458	480	90	13588	2.20176	1	0.850352	83.2321
miR-146b-3p	GOTERM_BP_FAT	GO:0046148~pigment biosynthetic process	4	0.727273	0.0339121	ENSMUST00000098324, ENSMUST00000054125, ENSMUST00000066337, ENSMUST00000077353	325	30	13588	5.57456	1	0.958723	44.0319
miR-146b-3p	GOTERM_BP_FAT	GO:0046324~regulation of glucose import	3	0.545455	0.0742608	ENSMUST00000027488, ENSMUST00000025253, ENSMUST00000048994	325	19	13588	6.60146	1	0.959564	72.6945
miR-223-3p	GOTERM_BP_FAT	GO:0046688~response to copper ion	3	0.403769	0.0225182	ENSMUST00000034214, ENSMUST00000038896, ENSMUST00000057812	473	7	13588	12.3117	1	0.999507	32.4109
miR-151-5p	GOTERM_BP_FAT	GO:0046700~heterocycle catabolic process	5	0.636943	0.0865976	ENSMUST00000032175, ENSMUST00000073521, ENSMUST00000028328, ENSMUST00000016031, ENSMUST00000066514, ENSMUST00000023232, ENSMUST00000053918	498	46	13588	2.96578	1	0.99899	78.8918
miR-223-3p	GOTERM_BP_FAT	GO:0046716~muscle maintenance	3	0.403769	0.0538179	ENSMUST00000026845, ENSMUST00000014578, ENSMUST00000061970	473	11	13588	7.83471	1	0.993553	61.3825
miR-146b-3p	GOTERM_MF_FAT	GO:0046872~metal ion binding	104	18.9091	0.074615	ENSMUST00000053073, ENSMUST00000025912, ENSMUST00000034763, ENSMUST00000023090, ENSMUST00000035839, ENSMUST00000033161, ENSMUST00000029682, ENSMUST00000084418, ENSMUST00000053657, ENSMUST00000061973, ENSMUST00000049004, ENSMUST00000099361, ENSMUST00000098090, ENSMUST00000070118, ENSMUST00000024470, ENSMUST00000100420, ENSMUST00000084896, ENSMUST00000027368, ENSMUST00000080926, ENSMUST00000084895,…	315	3850	13288	1.13952	1	0.928761	67.3753
miR-223-3p	GOTERM_MF_FAT	GO:0046872~metal ion binding	154	20.7268	0.0332942	ENSMUST00000034214, ENSMUST00000036772, ENSMUST00000075775, ENSMUST00000034021, ENSMUST00000023356, ENSMUST00000034492, ENSMUST00000048462, ENSMUST00000065545, ENSMUST00000006088, ENSMUST00000033161, ENSMUST00000094343, ENSMUST00000026211, ENSMUST00000047383, ENSMUST00000051989, ENSMUST00000079975, ENSMUST00000064076, ENSMUST00000066804, ENSMUST00000100018, ENSMUST00000042092, ENSMUST00000041591,…	466	3850	13288	1.1406	1	0.810243	39.2762
miR-223-3p	GOTERM_MF_FAT	GO:0046914~transition metal ion binding	110	14.8048	0.0224289	ENSMUST00000034214, ENSMUST00000075775, ENSMUST00000034021, ENSMUST00000023356, ENSMUST00000034492, ENSMUST00000048462, ENSMUST00000065545, ENSMUST00000006088, ENSMUST00000094343, ENSMUST00000026211, ENSMUST00000051989, ENSMUST00000066804, ENSMUST00000100018, ENSMUST00000035638, ENSMUST00000022040, ENSMUST00000018729, ENSMUST00000075068, ENSMUST00000014812, ENSMUST00000095759, ENSMUST00000087658,…	466	2608	13288	1.2027	0.999998	0.773398	28.4076
miR-146b-3p	GOTERM_MF_FAT	GO:0048037~cofactor binding	11	2	0.0424671	ENSMUST00000020977, ENSMUST00000100128, ENSMUST00000082425, ENSMUST00000034896, ENSMUST00000045078, ENSMUST00000097633, ENSMUST00000093258, ENSMUST00000093496, ENSMUST00000023448, ENSMUST00000027777, ENSMUST00000031412, ENSMUST00000094104, ENSMUST00000026559, ENSMUST00000066337, ENSMUST00000073605	315	226	13288	2.05321	1	0.937455	46.5712
miR-223-3p	GOTERM_BP_FAT	GO:0048066~pigmentation during development	4	0.538358	0.0847048	ENSMUST00000036772, ENSMUST00000043637, ENSMUST00000087086, ENSMUST00000026194	473	30	13588	3.8303	1	0.991759	78.1786
miR-146b-3p	GOTERM_BP_FAT	GO:0048232~male gamete generation	13	2.36364	0.0194674	ENSMUST00000036252, ENSMUST00000072838, ENSMUST00000023215, ENSMUST00000045542, ENSMUST00000041052, ENSMUST00000081421, ENSMUST00000055156, ENSMUST00000049454, ENSMUST00000067692, ENSMUST00000093852, ENSMUST00000033093, ENSMUST00000063004, ENSMUST00000078757, ENSMUST00000053760, ENSMUST00000053683	325	255	13588	2.13145	1	0.948806	28.1596
miR-301a-3p	GOTERM_BP_FAT	GO:0048285~organelle fission	15	1.81598	0.0205099	ENSMUST00000034239, ENSMUST00000020457, ENSMUST00000026710, ENSMUST00000005066, ENSMUST00000084828, ENSMUST00000036256, ENSMUST00000054234, ENSMUST00000086210, ENSMUST00000043848, ENSMUST00000020689, ENSMUST00000087341, ENSMUST00000046769, ENSMUST00000093191, ENSMUST00000049543, ENSMUST00000077674, ENSMUST00000042954	525	197	13588	1.9707	1	0.838562	29.8787
miR-147-3p	GOTERM_BP_FAT	GO:0048534~hemopoietic or lymphoid organ development	17	2.20493	0.040915	ENSMUST00000072863, ENSMUST00000057178, ENSMUST00000079327, ENSMUST00000034148, ENSMUST00000078137, ENSMUST00000100377, ENSMUST00000048680, ENSMUST00000102669, ENSMUST00000034745, ENSMUST00000044234, ENSMUST00000095078, ENSMUST00000051995, ENSMUST00000056391, ENSMUST00000046935, ENSMUST00000097563, ENSMUST00000067060, ENSMUST00000033509, ENSMUST00000025266, ENSMUST00000075827, ENSMUST00000035532,…	480	281	13588	1.7126	1	0.826451	51.5119
miR-147-3p	GOTERM_BP_FAT	GO:0048535~lymph node development	4	0.518807	0.0277146	ENSMUST00000057178, ENSMUST00000051995, ENSMUST00000046935, ENSMUST00000034148, ENSMUST00000025266	480	19	13588	5.95965	1	0.785786	38.553
miR-147-3p	GOTERM_BP_FAT	GO:0048562~embryonic organ morphogenesis	11	1.42672	0.058843	ENSMUST00000026241, ENSMUST00000061745, ENSMUST00000079327, ENSMUST00000031768, ENSMUST00000078137, ENSMUST00000046093, ENSMUST00000026240, ENSMUST00000080664, ENSMUST00000044234, ENSMUST00000030376, ENSMUST00000048572, ENSMUST00000056391, ENSMUST00000021513, ENSMUST00000029422	480	161	13588	1.93411	1	0.851439	65.0346
miR-301a-3p	GOTERM_BP_FAT	GO:0048562~embryonic organ morphogenesis	13	1.57385	0.0220529	ENSMUST00000022971, ENSMUST00000052609, ENSMUST00000028386, ENSMUST00000001562, ENSMUST00000021333, ENSMUST00000021513, ENSMUST00000014917, ENSMUST00000058475, ENSMUST00000063136, ENSMUST00000025374, ENSMUST00000023734, ENSMUST00000048794, ENSMUST00000025453	525	161	13588	2.08984	1	0.84696	31.7469
miR-147-3p	GOTERM_BP_FAT	GO:0048568~embryonic organ development	20	2.59403	0.000911035	ENSMUST00000026241, ENSMUST00000072863, ENSMUST00000061745, ENSMUST00000079327, ENSMUST00000031768, ENSMUST00000078137, ENSMUST00000046093, ENSMUST00000087285, ENSMUST00000026240, ENSMUST00000080664, ENSMUST00000044234, ENSMUST00000030376, ENSMUST00000048572, ENSMUST00000026475, ENSMUST00000056391, ENSMUST00000021513, ENSMUST00000070642, ENSMUST00000029422, ENSMUST00000067060, ENSMUST00000028783,…	480	241	13588	2.34924	0.857538	0.385637	1.56688
miR-301a-3p	GOTERM_BP_FAT	GO:0048568~embryonic organ development	21	2.54237	0.00107295	ENSMUST00000042054, ENSMUST00000022971, ENSMUST00000052609, ENSMUST00000023215, ENSMUST00000005066, ENSMUST00000028386, ENSMUST00000025944, ENSMUST00000023952, ENSMUST00000021530, ENSMUST00000020156, ENSMUST00000021333, ENSMUST00000001562, ENSMUST00000021513, ENSMUST00000058475, ENSMUST00000014917, ENSMUST00000063136, ENSMUST00000025374, ENSMUST00000038107, ENSMUST00000048794, ENSMUST00000023734,…	525	241	13588	2.25527	0.874863	0.646252	1.82192
miR-301a-3p	GOTERM_BP_FAT	GO:0048589~developmental growth	8	0.968523	0.0913927	ENSMUST00000028948, ENSMUST00000084828, ENSMUST00000102817, ENSMUST00000004316, ENSMUST00000048860, ENSMUST00000025374, ENSMUST00000029948, ENSMUST00000025453	525	100	13588	2.07055	1	0.932061	80.6326
miR-147-3p	GOTERM_BP_FAT	GO:0048598~embryonic morphogenesis	22	2.85344	0.0163222	ENSMUST00000072863, ENSMUST00000061745, ENSMUST00000079327, ENSMUST00000078137, ENSMUST00000046093, ENSMUST00000088420, ENSMUST00000030376, ENSMUST00000048572, ENSMUST00000029422, ENSMUST00000070656, ENSMUST00000007171, ENSMUST00000098826, ENSMUST00000074667, ENSMUST00000075827, ENSMUST00000098011, ENSMUST00000026241, ENSMUST00000031768, ENSMUST00000048680, ENSMUST00000026240, ENSMUST00000044234,…	480	359	13588	1.73477	1	0.728324	24.81
miR-146b-3p	GOTERM_BP_FAT	GO:0048609~reproductive process in a multicellular organism	20	3.63636	0.00433043	ENSMUST00000036340, ENSMUST00000079327, ENSMUST00000023215, ENSMUST00000078137, ENSMUST00000041543, ENSMUST00000055156, ENSMUST00000049454, ENSMUST00000093852, ENSMUST00000063004, ENSMUST00000062629, ENSMUST00000101045, ENSMUST00000099444, ENSMUST00000101044, ENSMUST00000072838, ENSMUST00000036252, ENSMUST00000001780, ENSMUST00000045542, ENSMUST00000041052, ENSMUST00000081421, ENSMUST00000056391,…	325	409	13588	2.04446	0.999266	0.763883	7.04061
miR-147-3p	GOTERM_BP_FAT	GO:0048609~reproductive process in a multicellular organism	21	2.72374	0.0875927	ENSMUST00000017147, ENSMUST00000079327, ENSMUST00000037440, ENSMUST00000078137, ENSMUST00000033033, ENSMUST00000046093, ENSMUST00000002845, ENSMUST00000024866, ENSMUST00000077088, ENSMUST00000062350, ENSMUST00000044234, ENSMUST00000028730, ENSMUST00000073029, ENSMUST00000028921, ENSMUST00000056391, ENSMUST00000095932, ENSMUST00000055892, ENSMUST00000004910, ENSMUST00000063278, ENSMUST00000007250,…	480	409	13588	1.45348	1	0.848095	79.5739
miR-223-3p	GOTERM_BP_FAT	GO:0048609~reproductive process in a multicellular organism	27	3.63392	0.00224396	ENSMUST00000020821, ENSMUST00000089458, ENSMUST00000096367, ENSMUST00000018698, ENSMUST00000000421, ENSMUST00000055860, ENSMUST00000043925, ENSMUST00000003320, ENSMUST00000052172, ENSMUST00000069503, ENSMUST00000063278, ENSMUST00000100018, ENSMUST00000066091, ENSMUST00000061522, ENSMUST00000052296, ENSMUST00000033135, ENSMUST00000066187, ENSMUST00000044115, ENSMUST00000096206, ENSMUST00000034206,…	473	409	13588	1.89642	0.988962	0.988962	3.79008
miR-223-3p	GOTERM_BP_FAT	GO:0048610~reproductive cellular process	12	1.61507	0.0390872	ENSMUST00000089458, ENSMUST00000023292, ENSMUST00000096206, ENSMUST00000034206, ENSMUST00000017339, ENSMUST00000018698, ENSMUST00000000421, ENSMUST00000044234, ENSMUST00000056974, ENSMUST00000052172, ENSMUST00000100656, ENSMUST00000063886, ENSMUST00000081033, ENSMUST00000061522, ENSMUST00000033135	473	173	13588	1.99264	1	0.996697	49.6293
miR-147-3p	GOTERM_BP_FAT	GO:0048704~embryonic skeletal system morphogenesis	6	0.77821	0.0746814	ENSMUST00000061745, ENSMUST00000079327, ENSMUST00000056391, ENSMUST00000021513, ENSMUST00000029422, ENSMUST00000078137, ENSMUST00000044234, ENSMUST00000080664	480	64	13588	2.65391	1	0.854794	73.943
miR-147-3p	GOTERM_BP_FAT	GO:0048705~skeletal system morphogenesis	9	1.16732	0.088809	ENSMUST00000000187, ENSMUST00000061745, ENSMUST00000039345, ENSMUST00000079327, ENSMUST00000056391, ENSMUST00000021513, ENSMUST00000029422, ENSMUST00000034187, ENSMUST00000078137, ENSMUST00000044234, ENSMUST00000080664	480	130	13588	1.95981	1	0.844065	80.0407
miR-147-3p	GOTERM_BP_FAT	GO:0048706~embryonic skeletal system development	8	1.03761	0.0269496	ENSMUST00000072863, ENSMUST00000061745, ENSMUST00000079327, ENSMUST00000056391, ENSMUST00000021513, ENSMUST00000029422, ENSMUST00000078137, ENSMUST00000048680, ENSMUST00000044234, ENSMUST00000080664	480	83	13588	2.72851	1	0.784991	37.7099
miR-147-3p	GOTERM_BP_FAT	GO:0048729~tissue morphogenesis	14	1.81582	0.0787291	ENSMUST00000026241, ENSMUST00000099082, ENSMUST00000072863, ENSMUST00000057178, ENSMUST00000031325, ENSMUST00000088420, ENSMUST00000026240, ENSMUST00000080664, ENSMUST00000094312, ENSMUST00000070656, ENSMUST00000063278, ENSMUST00000007171, ENSMUST00000098826, ENSMUST00000074667, ENSMUST00000075827, ENSMUST00000098011	480	238	13588	1.6652	1	0.854354	75.849
miR-147-3p	GOTERM_BP_FAT	GO:0048839~inner ear development	7	0.907912	0.0902142	ENSMUST00000026241, ENSMUST00000031768, ENSMUST00000060479, ENSMUST00000046093, ENSMUST00000075827, ENSMUST00000026240, ENSMUST00000030376, ENSMUST00000080664	480	88	13588	2.2518	1	0.843467	80.5673
miR-146b-3p	GOTERM_MF_FAT	GO:0050660~FAD binding	6	1.09091	0.0261507	ENSMUST00000020977, ENSMUST00000023448, ENSMUST00000100128, ENSMUST00000031412, ENSMUST00000082425, ENSMUST00000034896, ENSMUST00000097633	315	71	13288	3.56486	0.999999	0.895316	31.8024
miR-146b-3p	GOTERM_MF_FAT	GO:0050662~coenzyme binding	10	1.81818	0.0137913	ENSMUST00000020977, ENSMUST00000100128, ENSMUST00000082425, ENSMUST00000034896, ENSMUST00000045078, ENSMUST00000097633, ENSMUST00000093258, ENSMUST00000093496, ENSMUST00000027777, ENSMUST00000023448, ENSMUST00000031412, ENSMUST00000094104, ENSMUST00000026559, ENSMUST00000073605	315	160	13288	2.63651	0.999172	0.999172	18.1756
miR-301a-3p	GOTERM_BP_FAT	GO:0050767~regulation of neurogenesis	10	1.21065	0.0692563	ENSMUST00000079828, ENSMUST00000067837, ENSMUST00000102878, ENSMUST00000021333, ENSMUST00000014917, ENSMUST00000078541, ENSMUST00000012664, ENSMUST00000086795, ENSMUST00000022115, ENSMUST00000034887, ENSMUST00000064587	525	132	13588	1.96075	1	0.92005	70.7501
miR-151-5p	GOTERM_BP_FAT	GO:0050817~coagulation	8	1.01911	0.013806	ENSMUST00000029630, ENSMUST00000005954, ENSMUST00000022196, ENSMUST00000023994, ENSMUST00000028328, ENSMUST00000021948, ENSMUST00000026194, ENSMUST00000027615	498	70	13588	3.1183	1	0.999999	21.2382
miR-223-3p	GOTERM_BP_FAT	GO:0050817~coagulation	6	0.807537	0.095766	ENSMUST00000035037, ENSMUST00000023994, ENSMUST00000026194, ENSMUST00000020321, ENSMUST00000051160, ENSMUST00000014578	473	70	13588	2.46234	1	0.993581	82.2963
miR-147-3p	GOTERM_BP_FAT	GO:0050863~regulation of T cell activation	8	1.03761	0.0870342	ENSMUST00000048572, ENSMUST00000034863, ENSMUST00000022196, ENSMUST00000035911, ENSMUST00000093793, ENSMUST00000097563, ENSMUST00000025293, ENSMUST00000034148, ENSMUST00000050487	480	108	13588	2.09691	1	0.848942	79.3562
miR-147-3p	GOTERM_BP_FAT	GO:0050865~regulation of cell activation	14	1.81582	0.00351629	ENSMUST00000034863, ENSMUST00000099159, ENSMUST00000022196, ENSMUST00000093793, ENSMUST00000034148, ENSMUST00000100377, ENSMUST00000048572, ENSMUST00000035911, ENSMUST00000025293, ENSMUST00000097563, ENSMUST00000050664, ENSMUST00000088874, ENSMUST00000098816, ENSMUST00000010286, ENSMUST00000101103, ENSMUST00000050487	480	156	13588	2.54049	0.999464	0.466123	5.92094
miR-147-3p	GOTERM_BP_FAT	GO:0050866~negative regulation of cell activation	7	0.907912	0.0105067	ENSMUST00000048572, ENSMUST00000035911, ENSMUST00000093793, ENSMUST00000097563, ENSMUST00000025293, ENSMUST00000088874, ENSMUST00000010286, ENSMUST00000050487, ENSMUST00000101103	480	53	13588	3.73884	1	0.658819	16.7244
miR-147-3p	GOTERM_BP_FAT	GO:0050868~negative regulation of T cell activation	5	0.648508	0.0595655	ENSMUST00000048572, ENSMUST00000035911, ENSMUST00000093793, ENSMUST00000097563, ENSMUST00000025293, ENSMUST00000050487	480	42	13588	3.37004	1	0.842655	65.4967
miR-151-5p	GOTERM_BP_FAT	GO:0050878~regulation of body fluid levels	9	1.1465	0.0160631	ENSMUST00000029630, ENSMUST00000034363, ENSMUST00000005954, ENSMUST00000022196, ENSMUST00000023994, ENSMUST00000028328, ENSMUST00000021948, ENSMUST00000026194, ENSMUST00000027615	498	89	13588	2.75917	1	0.995223	24.2772
miR-146b-3p	GOTERM_BP_FAT	GO:0051050~positive regulation of transport	8	1.45455	0.0387257	ENSMUST00000027488, ENSMUST00000034509, ENSMUST00000025253, ENSMUST00000048994, ENSMUST00000033093, ENSMUST00000001780, ENSMUST00000101045, ENSMUST00000027368, ENSMUST00000101044	325	132	13588	2.53389	1	0.949486	48.5427
miR-147-3p	GOTERM_BP_FAT	GO:0051052~regulation of DNA metabolic process	6	0.77821	0.0530696	ENSMUST00000078891, ENSMUST00000099159, ENSMUST00000025293, ENSMUST00000080598, ENSMUST00000002473, ENSMUST00000077088, ENSMUST00000080664	480	58	13588	2.92845	1	0.84747	61.126
miR-147-3p	GOTERM_BP_FAT	GO:0051054~positive regulation of DNA metabolic process	4	0.518807	0.0808995	ENSMUST00000078891, ENSMUST00000099159, ENSMUST00000080598, ENSMUST00000002473, ENSMUST00000080664	480	29	13588	3.9046	1	0.856205	76.8162
miR-223-3p	GOTERM_BP_FAT	GO:0051100~negative regulation of binding	4	0.538358	0.0847048	ENSMUST00000022971, ENSMUST00000018698, ENSMUST00000035375, ENSMUST00000052296	473	30	13588	3.8303	1	0.991759	78.1786
miR-151-5p	GOTERM_BP_FAT	GO:0051168~nuclear export	5	0.636943	0.0159146	ENSMUST00000103072, ENSMUST00000089772, ENSMUST00000100538, ENSMUST00000034612, ENSMUST00000023190, ENSMUST00000040649	498	27	13588	5.0528	1	0.998258	24.0807
miR-147-3p	GOTERM_BP_FAT	GO:0051173~positive regulation of nitrogen compound metabolic process	29	3.76135	0.0198579	ENSMUST00000072863, ENSMUST00000099159, ENSMUST00000061745, ENSMUST00000079327, ENSMUST00000078137, ENSMUST00000087285, ENSMUST00000037824, ENSMUST00000080598, ENSMUST00000101392, ENSMUST00000032429, ENSMUST00000078891, ENSMUST00000046935, ENSMUST00000029422, ENSMUST00000101249, ENSMUST00000074667, ENSMUST00000009713, ENSMUST00000096359, ENSMUST00000057178, ENSMUST00000015987, ENSMUST00000001538,…	480	526	13588	1.56073	1	0.727331	29.3578
miR-147-3p	GOTERM_BP_FAT	GO:0051249~regulation of lymphocyte activation	13	1.68612	0.00495004	ENSMUST00000034863, ENSMUST00000099159, ENSMUST00000022196, ENSMUST00000093793, ENSMUST00000034148, ENSMUST00000100377, ENSMUST00000048572, ENSMUST00000035911, ENSMUST00000025293, ENSMUST00000097563, ENSMUST00000050664, ENSMUST00000088874, ENSMUST00000010286, ENSMUST00000101103, ENSMUST00000050487	480	144	13588	2.55561	0.999975	0.531313	8.23903
miR-147-3p	GOTERM_BP_FAT	GO:0051250~negative regulation of lymphocyte activation	7	0.907912	0.00959484	ENSMUST00000048572, ENSMUST00000035911, ENSMUST00000093793, ENSMUST00000097563, ENSMUST00000025293, ENSMUST00000088874, ENSMUST00000010286, ENSMUST00000050487, ENSMUST00000101103	480	52	13588	3.81074	1	0.643222	15.3846
miR-147-3p	GOTERM_BP_FAT	GO:0051252~regulation of RNA metabolic process	65	8.43061	0.0532286	ENSMUST00000072863, ENSMUST00000061745, ENSMUST00000079327, ENSMUST00000066475, ENSMUST00000037962, ENSMUST00000046093, ENSMUST00000037824, ENSMUST00000079222, ENSMUST00000058126, ENSMUST00000101392, ENSMUST00000048572, ENSMUST00000046935, ENSMUST00000055256, ENSMUST00000021523, ENSMUST00000101249, ENSMUST00000074667, ENSMUST00000007949, ENSMUST00000085782, ENSMUST00000009713, ENSMUST00000096359,…	480	1488	13588	1.23659	1	0.843742	61.2389
miR-147-3p	GOTERM_BP_FAT	GO:0051254~positive regulation of RNA metabolic process	23	2.98314	0.0410878	ENSMUST00000099159, ENSMUST00000061745, ENSMUST00000072863, ENSMUST00000079327, ENSMUST00000078137, ENSMUST00000087285, ENSMUST00000037824, ENSMUST00000101392, ENSMUST00000032429, ENSMUST00000046935, ENSMUST00000029422, ENSMUST00000101249, ENSMUST00000074667, ENSMUST00000009713, ENSMUST00000057178, ENSMUST00000015987, ENSMUST00000001538, ENSMUST00000022135, ENSMUST00000062350, ENSMUST00000056391,…	480	419	13588	1.55392	1	0.821832	51.6631
miR-301a-3p	GOTERM_BP_FAT	GO:0051276~chromosome organization	24	2.90557	0.0404958	ENSMUST00000092123, ENSMUST00000084828, ENSMUST00000026710, ENSMUST00000050288, ENSMUST00000031073, ENSMUST00000045291, ENSMUST00000050542, ENSMUST00000032850, ENSMUST00000029730, ENSMUST00000052699, ENSMUST00000068387, ENSMUST00000008024, ENSMUST00000019911, ENSMUST00000087328, ENSMUST00000028408, ENSMUST00000043848, ENSMUST00000098331, ENSMUST00000091741, ENSMUST00000024850, ENSMUST00000102770,…	525	404	13588	1.53754	1	0.904999	50.7393
miR-146b-3p	GOTERM_BP_FAT	GO:0051281~positive regulation of release of sequestered calcium ion into cytosol	2	0.363636	0.0471223	ENSMUST00000034509, ENSMUST00000033093	325	2	13588	41.8092	1	0.94885	55.6034
miR-146b-3p	GOTERM_MF_FAT	GO:0051287~NAD or NADH binding	4	0.727273	0.0852273	ENSMUST00000093496, ENSMUST00000027777, ENSMUST00000026559, ENSMUST00000094104, ENSMUST00000073605, ENSMUST00000045078, ENSMUST00000093258	315	44	13288	3.83492	1	0.920251	72.3822
miR-301a-3p	GOTERM_BP_FAT	GO:0051301~cell division	17	2.05811	0.0778675	ENSMUST00000034239, ENSMUST00000089092, ENSMUST00000020457, ENSMUST00000026710, ENSMUST00000084828, ENSMUST00000103032, ENSMUST00000036256, ENSMUST00000054234, ENSMUST00000086210, ENSMUST00000043848, ENSMUST00000064587, ENSMUST00000087341, ENSMUST00000046769, ENSMUST00000093191, ENSMUST00000049543, ENSMUST00000077674, ENSMUST00000042954, ENSMUST00000075853	525	281	13588	1.56581	1	0.917188	75.055
miR-147-3p	GOTERM_BP_FAT	GO:0051603~proteolysis involved in cellular protein catabolic process	27	3.50195	0.0610729	ENSMUST00000055859, ENSMUST00000037928, ENSMUST00000080812, ENSMUST00000097672, ENSMUST00000042775, ENSMUST00000077088, ENSMUST00000033494, ENSMUST00000065785, ENSMUST00000102966, ENSMUST00000052825, ENSMUST00000031697, ENSMUST00000054956, ENSMUST00000075082, ENSMUST00000082152, ENSMUST00000039234, ENSMUST00000020085, ENSMUST00000042575, ENSMUST00000096482, ENSMUST00000020315, ENSMUST00000066658,…	480	534	13588	1.43132	1	0.846072	66.4426
miR-301a-3p	GOTERM_BP_FAT	GO:0051603~proteolysis involved in cellular protein catabolic process	32	3.87409	0.0153857	ENSMUST00000036509, ENSMUST00000067837, ENSMUST00000034940, ENSMUST00000001837, ENSMUST00000073681, ENSMUST00000061544, ENSMUST00000026710, ENSMUST00000053416, ENSMUST00000078947, ENSMUST00000089287, ENSMUST00000037534, ENSMUST00000054956, ENSMUST00000035982, ENSMUST00000037324, ENSMUST00000099424, ENSMUST00000025485, ENSMUST00000091367, ENSMUST00000087659, ENSMUST00000068508, ENSMUST00000028841,…	525	534	13588	1.55098	1	0.828947	23.3234
miR-301a-3p	GOTERM_BP_FAT	GO:0051693~actin filament capping	4	0.484262	0.0348907	ENSMUST00000026500, ENSMUST00000022694, ENSMUST00000039018, ENSMUST00000095083	525	19	13588	5.44882	1	0.883352	45.5714
miR-147-3p	GOTERM_BP_FAT	GO:0051726~regulation of cell cycle	13	1.68612	0.0766108	ENSMUST00000096359, ENSMUST00000026241, ENSMUST00000023217, ENSMUST00000037440, ENSMUST00000065398, ENSMUST00000051477, ENSMUST00000020608, ENSMUST00000080598, ENSMUST00000026240, ENSMUST00000096482, ENSMUST00000078891, ENSMUST00000068225, ENSMUST00000025266, ENSMUST00000038107, ENSMUST00000002473	480	214	13588	1.71967	1	0.855786	74.8686
miR-147-3p	GOTERM_BP_FAT	GO:0051783~regulation of nuclear division	5	0.648508	0.0368845	ENSMUST00000026241, ENSMUST00000037440, ENSMUST00000068225, ENSMUST00000051477, ENSMUST00000025266, ENSMUST00000026240	480	36	13588	3.93171	1	0.838966	47.8574
miR-147-3p	GOTERM_BP_FAT	GO:0051785~positive regulation of nuclear division	3	0.389105	0.0962463	ENSMUST00000026241, ENSMUST00000068225, ENSMUST00000025266, ENSMUST00000026240	480	15	13588	5.66167	1	0.850119	82.683
miR-146b-3p	GOTERM_BP_FAT	GO:0051928~positive regulation of calcium ion transport	3	0.545455	0.0319493	ENSMUST00000034509, ENSMUST00000033093, ENSMUST00000101045, ENSMUST00000101044	325	12	13588	10.4523	1	0.958265	42.088
miR-301a-3p	GOTERM_BP_FAT	GO:0051960~regulation of nervous system development	12	1.45278	0.0281536	ENSMUST00000079828, ENSMUST00000102878, ENSMUST00000067837, ENSMUST00000075787, ENSMUST00000078541, ENSMUST00000012664, ENSMUST00000086795, ENSMUST00000022115, ENSMUST00000034887, ENSMUST00000064587, ENSMUST00000001562, ENSMUST00000021333, ENSMUST00000014917	525	148	13588	2.09853	1	0.861176	38.684
miR-301a-3p	GOTERM_BP_FAT	GO:0052547~regulation of peptidase activity	6	0.726392	0.0458941	ENSMUST00000069333, ENSMUST00000022971, ENSMUST00000055483, ENSMUST00000080030, ENSMUST00000087328, ENSMUST00000079476	525	51	13588	3.04493	1	0.891217	55.2769
miR-301a-3p	GOTERM_BP_FAT	GO:0052548~regulation of endopeptidase activity	6	0.726392	0.042691	ENSMUST00000069333, ENSMUST00000022971, ENSMUST00000055483, ENSMUST00000080030, ENSMUST00000087328, ENSMUST00000079476	525	50	13588	3.10583	1	0.910482	52.6345
miR-151-5p	GOTERM_CC_FAT	GO:0055029~nuclear DNA-directed RNA polymerase complex	4	0.509554	0.0282848	ENSMUST00000025106, ENSMUST00000000793, ENSMUST00000096261, ENSMUST00000043870	471	18	12504	5.8995	0.999939	0.856241	32.3205
miR-151-5p	GOTERM_BP_FAT	GO:0055065~metal ion homeostasis	8	1.01911	0.0935683	ENSMUST00000031304, ENSMUST00000082099, ENSMUST00000071968, ENSMUST00000064993, ENSMUST00000002043, ENSMUST00000007340, ENSMUST00000080745, ENSMUST00000084120, ENSMUST00000032813, ENSMUST00000099241	498	106	13588	2.05926	1	0.997709	81.4939
miR-223-3p	GOTERM_BP_FAT	GO:0055070~copper ion homeostasis	3	0.403769	0.0538179	ENSMUST00000018729, ENSMUST00000026199, ENSMUST00000057812	473	11	13588	7.83471	1	0.993553	61.3825
miR-147-3p	GOTERM_BP_FAT	GO:0055085~transmembrane transport	28	3.63165	0.00672468	ENSMUST00000065693, ENSMUST00000029667, ENSMUST00000038122, ENSMUST00000099092, ENSMUST00000065398, ENSMUST00000022129, ENSMUST00000001046, ENSMUST00000031902, ENSMUST00000081946, ENSMUST00000030376, ENSMUST00000015719, ENSMUST00000021971, ENSMUST00000079961, ENSMUST00000088200, ENSMUST00000032555, ENSMUST00000042221, ENSMUST00000102981, ENSMUST00000014750, ENSMUST00000023040, ENSMUST00000021536,…	480	460	13588	1.72312	0.999999	0.571979	11.0337
miR-301a-3p	GOTERM_BP_FAT	GO:0055085~transmembrane transport	26	3.1477	0.0531761	ENSMUST00000013845, ENSMUST00000046959, ENSMUST00000041905, ENSMUST00000022129, ENSMUST00000055168, ENSMUST00000030878, ENSMUST00000101309, ENSMUST00000031901, ENSMUST00000007436, ENSMUST00000006435, ENSMUST00000022293, ENSMUST00000044634, ENSMUST00000098989, ENSMUST00000029271, ENSMUST00000004428, ENSMUST00000021089, ENSMUST00000033695, ENSMUST00000022908, ENSMUST00000057195, ENSMUST00000081528,…	525	460	13588	1.46289	1	0.889628	60.777
miR-146b-3p	GOTERM_BP_FAT	GO:0055114~oxidation reduction	25	4.54545	0.0314332	ENSMUST00000021268, ENSMUST00000082425, ENSMUST00000003416, ENSMUST00000045078, ENSMUST00000093258, ENSMUST00000027726, ENSMUST00000093496, ENSMUST00000058280, ENSMUST00000053657, ENSMUST00000082177, ENSMUST00000094104, ENSMUST00000073605, ENSMUST00000027975, ENSMUST00000092621, ENSMUST00000020977, ENSMUST00000098090, ENSMUST00000100128, ENSMUST00000048249, ENSMUST00000094854, ENSMUST00000024470,…	325	672	13588	1.5554	1	0.963831	41.5664
miR-223-3p	GOTERM_BP_FAT	GO:0060249~anatomical structure homeostasis	8	1.07672	0.0251291	ENSMUST00000022528, ENSMUST00000034981, ENSMUST00000026845, ENSMUST00000007248, ENSMUST00000052296, ENSMUST00000014578, ENSMUST00000084261, ENSMUST00000061970	473	83	13588	2.76889	1	0.99932	35.4496
miR-301a-3p	GOTERM_BP_FAT	GO:0060284~regulation of cell development	12	1.45278	0.0439204	ENSMUST00000079828, ENSMUST00000102878, ENSMUST00000067837, ENSMUST00000075787, ENSMUST00000078541, ENSMUST00000012664, ENSMUST00000086795, ENSMUST00000022115, ENSMUST00000034887, ENSMUST00000064587, ENSMUST00000021333, ENSMUST00000014917, ENSMUST00000025453	525	159	13588	1.95335	1	0.910667	53.6656
miR-151-5p	GOTERM_BP_FAT	GO:0060323~head morphogenesis	3	0.382166	0.0909219	ENSMUST00000098334, ENSMUST00000075181, ENSMUST00000098275	498	14	13588	5.84682	1	0.997731	80.5439
miR-147-3p	GOTERM_BP_FAT	GO:0060429~epithelium development	16	2.07523	0.0570858	ENSMUST00000026241, ENSMUST00000099082, ENSMUST00000072863, ENSMUST00000057178, ENSMUST00000031768, ENSMUST00000031325, ENSMUST00000088420, ENSMUST00000026240, ENSMUST00000080664, ENSMUST00000094312, ENSMUST00000070642, ENSMUST00000070656, ENSMUST00000063278, ENSMUST00000098826, ENSMUST00000074667, ENSMUST00000075827, ENSMUST00000098011, ENSMUST00000047264	480	271	13588	1.67134	1	0.846752	63.886
miR-301a-3p	GOTERM_BP_FAT	GO:0060541~respiratory system development	13	1.57385	0.00300771	ENSMUST00000020507, ENSMUST00000084771, ENSMUST00000101643, ENSMUST00000025944, ENSMUST00000025409, ENSMUST00000001562, ENSMUST00000038368, ENSMUST00000064794, ENSMUST00000035982, ENSMUST00000068387, ENSMUST00000048794, ENSMUST00000025453, ENSMUST00000040523	525	124	13588	2.71343	0.997067	0.767282	5.02851
miR-147-3p	GOTERM_BP_FAT	GO:0060548~negative regulation of cell death	19	2.46433	0.00268442	ENSMUST00000026241, ENSMUST00000038122, ENSMUST00000072836, ENSMUST00000037440, ENSMUST00000025404, ENSMUST00000080812, ENSMUST00000026240, ENSMUST00000080664, ENSMUST00000044234, ENSMUST00000027185, ENSMUST00000096482, ENSMUST00000022781, ENSMUST00000070642, ENSMUST00000097563, ENSMUST00000063278, ENSMUST00000055990, ENSMUST00000038777, ENSMUST00000054343, ENSMUST00000038107, ENSMUST00000035532,…	480	245	13588	2.19534	0.996808	0.512457	4.55079
miR-223-3p	GOTERM_BP_FAT	GO:0060548~negative regulation of cell death	14	1.88425	0.0856651	ENSMUST00000022971, ENSMUST00000023356, ENSMUST00000022034, ENSMUST00000057812, ENSMUST00000044234, ENSMUST00000033292, ENSMUST00000005371, ENSMUST00000001652, ENSMUST00000043637, ENSMUST00000074880, ENSMUST00000009774, ENSMUST00000007248, ENSMUST00000019109, ENSMUST00000063278	473	245	13588	1.64156	1	0.991154	78.5691
miR-147-3p	GOTERM_BP_FAT	GO:0060562~epithelial tube morphogenesis	10	1.29702	0.0165101	ENSMUST00000094312, ENSMUST00000026241, ENSMUST00000099082, ENSMUST00000072863, ENSMUST00000031325, ENSMUST00000063278, ENSMUST00000074667, ENSMUST00000098826, ENSMUST00000088420, ENSMUST00000026240, ENSMUST00000080664	480	111	13588	2.5503	1	0.706933	25.0584
miR-146b-3p	GOTERM_MF_FAT	GO:0060589~nucleoside-triphosphatase regulator activity	14	2.54545	0.0954094	ENSMUST00000052374, ENSMUST00000093469, ENSMUST00000099959, ENSMUST00000023522, ENSMUST00000042438, ENSMUST00000034728, ENSMUST00000037640, ENSMUST00000044556, ENSMUST00000032971, ENSMUST00000047503, ENSMUST00000034509, ENSMUST00000084896, ENSMUST00000086329, ENSMUST00000031276, ENSMUST00000060067, ENSMUST00000084895, ENSMUST00000035716	315	367	13288	1.6092	1	0.902613	76.5051
miR-147-3p	GOTERM_MF_FAT	GO:0060589~nucleoside-triphosphatase regulator activity	22	2.85344	0.0361554	ENSMUST00000037337, ENSMUST00000051931, ENSMUST00000080509, ENSMUST00000039892, ENSMUST00000026296, ENSMUST00000023109, ENSMUST00000097808, ENSMUST00000101270, ENSMUST00000044532, ENSMUST00000088420, ENSMUST00000090982, ENSMUST00000076270, ENSMUST00000099078, ENSMUST00000085385, ENSMUST00000026150, ENSMUST00000004910, ENSMUST00000100639, ENSMUST00000039476, ENSMUST00000056449, ENSMUST00000098826,…	499	367	13288	1.5963	1	0.834966	42.202
miR-147-3p	GOTERM_BP_FAT	GO:0060675~ureteric bud morphogenesis	4	0.518807	0.074394	ENSMUST00000026241, ENSMUST00000072863, ENSMUST00000063278, ENSMUST00000026240, ENSMUST00000080664	480	28	13588	4.04405	1	0.863488	73.8024
miR-146b-3p	GOTERM_MF_FAT	GO:0070011~peptidase activity, acting on L-amino acid peptides	23	4.18182	0.0289938	ENSMUST00000008035, ENSMUST00000015594, ENSMUST00000026831, ENSMUST00000066401, ENSMUST00000061267, ENSMUST00000034848, ENSMUST00000103061, ENSMUST00000052104, ENSMUST00000061318, ENSMUST00000098383, ENSMUST00000006854, ENSMUST00000059839, ENSMUST00000048444, ENSMUST00000092500, ENSMUST00000049004, ENSMUST00000089673, ENSMUST00000078897, ENSMUST00000068505, ENSMUST00000027488, ENSMUST00000074898,…	315	603	13288	1.60901	1	0.883264	34.6225
miR-151-5p	GOTERM_MF_FAT	GO:0070011~peptidase activity, acting on L-amino acid peptides	31	3.94904	0.0504055	ENSMUST00000034922, ENSMUST00000002735, ENSMUST00000084708, ENSMUST00000047888, ENSMUST00000034492, ENSMUST00000077541, ENSMUST00000100405, ENSMUST00000061725, ENSMUST00000078542, ENSMUST00000044260, ENSMUST00000077918, ENSMUST00000051614, ENSMUST00000014058, ENSMUST00000058476, ENSMUST00000066880, ENSMUST00000005057, ENSMUST00000089645, ENSMUST00000085614, ENSMUST00000011607, ENSMUST00000029804,…	484	603	13288	1.41143	1	0.778487	53.5103
miR-146b-3p	GOTERM_BP_FAT	GO:0070227~lymphocyte apoptosis	3	0.545455	0.0319493	ENSMUST00000033093, ENSMUST00000001780, ENSMUST00000060067	325	12	13588	10.4523	1	0.958265	42.088
miR-147-3p	GOTERM_BP_FAT	GO:0070727~cellular macromolecule localization	18	2.33463	0.0382719	ENSMUST00000020979, ENSMUST00000102981, ENSMUST00000080509, ENSMUST00000085682, ENSMUST00000022196, ENSMUST00000097808, ENSMUST00000065398, ENSMUST00000051477, ENSMUST00000033075, ENSMUST00000088420, ENSMUST00000045085, ENSMUST00000049966, ENSMUST00000007216, ENSMUST00000027185, ENSMUST00000026900, ENSMUST00000097563, ENSMUST00000003828, ENSMUST00000097809, ENSMUST00000032555, ENSMUST00000050487	480	301	13588	1.69286	1	0.824158	49.1437

## Sheet: 146b-3p
Category	Term	Count	%	PValue	Genes	List Total	Pop Hits	Pop Total	Fold Enrichment	Bonferroni	Benjamini	FDR
GOTERM_BP_FAT	GO:0006281~DNA repair	14	2.54545	0.0026158	ENSMUST00000036340, ENSMUST00000081165, ENSMUST00000026448, ENSMUST00000034842, ENSMUST00000028696, ENSMUST00000027251, ENSMUST00000071881, ENSMUST00000027777, ENSMUST00000021832, ENSMUST00000053657, ENSMUST00000099444, ENSMUST00000061973, ENSMUST00000084586, ENSMUST00000099721, ENSMUST00000098814	325	222	13588	2.63662	0.987168	0.987168	4.31057
GOTERM_BP_FAT	GO:0043269~regulation of ion transport	7	1.27273	0.00351291	ENSMUST00000034509, ENSMUST00000025253, ENSMUST00000048994, ENSMUST00000033093, ENSMUST00000001780, ENSMUST00000101045, ENSMUST00000033161, ENSMUST00000101044	325	62	13588	4.7204	0.997127	0.946396	5.74822
GOTERM_BP_FAT	GO:0006974~response to DNA damage stimulus	16	2.90909	0.00377298	ENSMUST00000036340, ENSMUST00000081165, ENSMUST00000046398, ENSMUST00000026448, ENSMUST00000034842, ENSMUST00000028696, ENSMUST00000027251, ENSMUST00000071881, ENSMUST00000027777, ENSMUST00000033093, ENSMUST00000021832, ENSMUST00000053657, ENSMUST00000099444, ENSMUST00000084586, ENSMUST00000061973, ENSMUST00000099721, ENSMUST00000098814	325	287	13588	2.33083	0.998138	0.876984	6.16118
GOTERM_BP_FAT	GO:0033554~cellular response to stress	20	3.63636	0.00384794	ENSMUST00000036340, ENSMUST00000088345, ENSMUST00000008035, ENSMUST00000081165, ENSMUST00000046398, ENSMUST00000026448, ENSMUST00000034842, ENSMUST00000028696, ENSMUST00000027251, ENSMUST00000071881, ENSMUST00000066401, ENSMUST00000027777, ENSMUST00000033093, ENSMUST00000023752, ENSMUST00000021832, ENSMUST00000053657, ENSMUST00000099444, ENSMUST00000065014, ENSMUST00000084586, ENSMUST00000061973,…	325	404	13588	2.06976	0.998357	0.798682	6.27989
GOTERM_BP_FAT	GO:0048609~reproductive process in a multicellular organism	20	3.63636	0.00433043	ENSMUST00000036340, ENSMUST00000079327, ENSMUST00000023215, ENSMUST00000078137, ENSMUST00000041543, ENSMUST00000055156, ENSMUST00000049454, ENSMUST00000093852, ENSMUST00000063004, ENSMUST00000062629, ENSMUST00000101045, ENSMUST00000099444, ENSMUST00000101044, ENSMUST00000072838, ENSMUST00000036252, ENSMUST00000001780, ENSMUST00000045542, ENSMUST00000041052, ENSMUST00000081421, ENSMUST00000056391,…	325	409	13588	2.04446	0.999266	0.763883	7.04061
GOTERM_BP_FAT	GO:0032504~multicellular organism reproduction	20	3.63636	0.00433043	ENSMUST00000036340, ENSMUST00000079327, ENSMUST00000023215, ENSMUST00000078137, ENSMUST00000041543, ENSMUST00000055156, ENSMUST00000049454, ENSMUST00000093852, ENSMUST00000063004, ENSMUST00000062629, ENSMUST00000101045, ENSMUST00000099444, ENSMUST00000101044, ENSMUST00000072838, ENSMUST00000036252, ENSMUST00000001780, ENSMUST00000045542, ENSMUST00000041052, ENSMUST00000081421, ENSMUST00000056391,…	325	409	13588	2.04446	0.999266	0.763883	7.04061
GOTERM_BP_FAT	GO:0019953~sexual reproduction	19	3.45455	0.00529345	ENSMUST00000036340, ENSMUST00000036252, ENSMUST00000072838, ENSMUST00000023215, ENSMUST00000001780, ENSMUST00000045542, ENSMUST00000041543, ENSMUST00000041052, ENSMUST00000081421, ENSMUST00000055156, ENSMUST00000093852, ENSMUST00000049454, ENSMUST00000067692, ENSMUST00000033093, ENSMUST00000063004, ENSMUST00000062629, ENSMUST00000099444, ENSMUST00000097939, ENSMUST00000078757, ENSMUST00000053760,…	325	386	13588	2.05797	0.999853	0.770319	8.54164
GOTERM_BP_FAT	GO:0007276~gamete generation	17	3.09091	0.00590008	ENSMUST00000036340, ENSMUST00000036252, ENSMUST00000072838, ENSMUST00000023215, ENSMUST00000001780, ENSMUST00000045542, ENSMUST00000041052, ENSMUST00000081421, ENSMUST00000055156, ENSMUST00000049454, ENSMUST00000067692, ENSMUST00000093852, ENSMUST00000033093, ENSMUST00000063004, ENSMUST00000062629, ENSMUST00000099444, ENSMUST00000078757, ENSMUST00000053760, ENSMUST00000053683	325	331	13588	2.1473	0.999947	0.75484	9.47544
GOTERM_BP_FAT	GO:0043270~positive regulation of ion transport	4	0.727273	0.0113337	ENSMUST00000034509, ENSMUST00000033093, ENSMUST00000001780, ENSMUST00000101045, ENSMUST00000101044	325	20	13588	8.36185	1	0.906467	17.4488
GOTERM_BP_FAT	GO:0001776~leukocyte homeostasis	5	0.909091	0.013536	ENSMUST00000056391, ENSMUST00000079327, ENSMUST00000033093, ENSMUST00000001780, ENSMUST00000078137, ENSMUST00000099444, ENSMUST00000060067	325	39	13588	5.36016	1	0.919398	20.4883
GOTERM_BP_FAT	GO:0009651~response to salt stress	3	0.545455	0.0144321	ENSMUST00000001652, ENSMUST00000023752, ENSMUST00000033093	325	8	13588	15.6785	1	0.91086	21.6947
GOTERM_BP_FAT	GO:0007283~spermatogenesis	13	2.36364	0.0194674	ENSMUST00000036252, ENSMUST00000072838, ENSMUST00000023215, ENSMUST00000045542, ENSMUST00000041052, ENSMUST00000081421, ENSMUST00000055156, ENSMUST00000049454, ENSMUST00000067692, ENSMUST00000093852, ENSMUST00000033093, ENSMUST00000063004, ENSMUST00000078757, ENSMUST00000053760, ENSMUST00000053683	325	255	13588	2.13145	1	0.948806	28.1596
GOTERM_BP_FAT	GO:0048232~male gamete generation	13	2.36364	0.0194674	ENSMUST00000036252, ENSMUST00000072838, ENSMUST00000023215, ENSMUST00000045542, ENSMUST00000041052, ENSMUST00000081421, ENSMUST00000055156, ENSMUST00000049454, ENSMUST00000067692, ENSMUST00000093852, ENSMUST00000033093, ENSMUST00000063004, ENSMUST00000078757, ENSMUST00000053760, ENSMUST00000053683	325	255	13588	2.13145	1	0.948806	28.1596
GOTERM_BP_FAT	GO:0006259~DNA metabolic process	18	3.27273	0.0243284	ENSMUST00000036340, ENSMUST00000081165, ENSMUST00000046398, ENSMUST00000026448, ENSMUST00000034842, ENSMUST00000028696, ENSMUST00000027251, ENSMUST00000071881, ENSMUST00000015481, ENSMUST00000067692, ENSMUST00000027777, ENSMUST00000021832, ENSMUST00000053657, ENSMUST00000099444, ENSMUST00000060067, ENSMUST00000084586, ENSMUST00000061973, ENSMUST00000099721, ENSMUST00000098814	325	421	13588	1.78757	1	0.967065	33.9217
GOTERM_BP_FAT	GO:0010959~regulation of metal ion transport	5	0.909091	0.02713	ENSMUST00000034509, ENSMUST00000033093, ENSMUST00000001780, ENSMUST00000101045, ENSMUST00000033161, ENSMUST00000101044	325	48	13588	4.35513	1	0.970356	37.042
GOTERM_BP_FAT	GO:0007155~cell adhesion	22	4	0.0279233	ENSMUST00000053073, ENSMUST00000023090, ENSMUST00000094424, ENSMUST00000045542, ENSMUST00000042190, ENSMUST00000085989, ENSMUST00000036276, ENSMUST00000029682, ENSMUST00000102947, ENSMUST00000092366, ENSMUST00000034509, ENSMUST00000030187, ENSMUST00000073818, ENSMUST00000003061, ENSMUST00000096242, ENSMUST00000043722, ENSMUST00000065014, ENSMUST00000000161, ENSMUST00000031523, ENSMUST00000043577,…	325	561	13588	1.63958	1	0.965406	37.9001
GOTERM_BP_FAT	GO:0022610~biological adhesion	22	4	0.0284388	ENSMUST00000053073, ENSMUST00000023090, ENSMUST00000094424, ENSMUST00000045542, ENSMUST00000042190, ENSMUST00000085989, ENSMUST00000036276, ENSMUST00000029682, ENSMUST00000102947, ENSMUST00000092366, ENSMUST00000034509, ENSMUST00000030187, ENSMUST00000073818, ENSMUST00000003061, ENSMUST00000096242, ENSMUST00000043722, ENSMUST00000065014, ENSMUST00000000161, ENSMUST00000031523, ENSMUST00000043577,…	325	562	13588	1.63666	1	0.959181	38.4519
GOTERM_BP_FAT	GO:0055114~oxidation reduction	25	4.54545	0.0314332	ENSMUST00000021268, ENSMUST00000082425, ENSMUST00000003416, ENSMUST00000045078, ENSMUST00000093258, ENSMUST00000027726, ENSMUST00000093496, ENSMUST00000058280, ENSMUST00000053657, ENSMUST00000082177, ENSMUST00000094104, ENSMUST00000073605, ENSMUST00000027975, ENSMUST00000092621, ENSMUST00000020977, ENSMUST00000098090, ENSMUST00000100128, ENSMUST00000048249, ENSMUST00000094854, ENSMUST00000024470,…	325	672	13588	1.5554	1	0.963831	41.5664
GOTERM_BP_FAT	GO:0051928~positive regulation of calcium ion transport	3	0.545455	0.0319493	ENSMUST00000034509, ENSMUST00000033093, ENSMUST00000101045, ENSMUST00000101044	325	12	13588	10.4523	1	0.958265	42.088
GOTERM_BP_FAT	GO:0070227~lymphocyte apoptosis	3	0.545455	0.0319493	ENSMUST00000033093, ENSMUST00000001780, ENSMUST00000060067	325	12	13588	10.4523	1	0.958265	42.088
GOTERM_BP_FAT	GO:0046148~pigment biosynthetic process	4	0.727273	0.0339121	ENSMUST00000098324, ENSMUST00000054125, ENSMUST00000066337, ENSMUST00000077353	325	30	13588	5.57456	1	0.958723	44.0319
GOTERM_BP_FAT	GO:0043065~positive regulation of apoptosis	12	2.18182	0.0357857	ENSMUST00000081165, ENSMUST00000048994, ENSMUST00000079327, ENSMUST00000100128, ENSMUST00000078137, ENSMUST00000015481, ENSMUST00000027488, ENSMUST00000027499, ENSMUST00000025253, ENSMUST00000093852, ENSMUST00000103125, ENSMUST00000056391, ENSMUST00000033093, ENSMUST00000023448, ENSMUST00000036387	325	248	13588	2.02303	1	0.958812	45.8301
GOTERM_BP_FAT	GO:0043068~positive regulation of programmed cell death	12	2.18182	0.0377926	ENSMUST00000081165, ENSMUST00000048994, ENSMUST00000079327, ENSMUST00000100128, ENSMUST00000078137, ENSMUST00000015481, ENSMUST00000027488, ENSMUST00000027499, ENSMUST00000025253, ENSMUST00000093852, ENSMUST00000103125, ENSMUST00000056391, ENSMUST00000033093, ENSMUST00000023448, ENSMUST00000036387	325	250	13588	2.00684	1	0.959375	47.6959
GOTERM_BP_FAT	GO:0009628~response to abiotic stimulus	12	2.18182	0.0385095	ENSMUST00000072838, ENSMUST00000081165, ENSMUST00000048994, ENSMUST00000023215, ENSMUST00000041543, ENSMUST00000002848, ENSMUST00000048207, ENSMUST00000025253, ENSMUST00000001652, ENSMUST00000033093, ENSMUST00000023752, ENSMUST00000101045, ENSMUST00000065253, ENSMUST00000101044	325	251	13588	1.99885	1	0.955393	48.3477
GOTERM_BP_FAT	GO:0051050~positive regulation of transport	8	1.45455	0.0387257	ENSMUST00000027488, ENSMUST00000034509, ENSMUST00000025253, ENSMUST00000048994, ENSMUST00000033093, ENSMUST00000001780, ENSMUST00000101045, ENSMUST00000027368, ENSMUST00000101044	325	132	13588	2.53389	1	0.949486	48.5427
GOTERM_BP_FAT	GO:0010942~positive regulation of cell death	12	2.18182	0.0394713	ENSMUST00000081165, ENSMUST00000048994, ENSMUST00000079327, ENSMUST00000100128, ENSMUST00000078137, ENSMUST00000015481, ENSMUST00000027488, ENSMUST00000027499, ENSMUST00000025253, ENSMUST00000093852, ENSMUST00000103125, ENSMUST00000056391, ENSMUST00000033093, ENSMUST00000023448, ENSMUST00000036387	325	252	13588	1.99092	1	0.945622	49.21
GOTERM_BP_FAT	GO:0008285~negative regulation of cell proliferation	11	2	0.0424858	ENSMUST00000072838, ENSMUST00000048994, ENSMUST00000079327, ENSMUST00000052915, ENSMUST00000023215, ENSMUST00000021574, ENSMUST00000078137, ENSMUST00000025253, ENSMUST00000093852, ENSMUST00000056391, ENSMUST00000049454, ENSMUST00000033093, ENSMUST00000041262, ENSMUST00000050707	325	224	13588	2.05313	1	0.950623	51.826
GOTERM_BP_FAT	GO:0007044~cell-substrate junction assembly	3	0.545455	0.0426988	ENSMUST00000102947, ENSMUST00000034509, ENSMUST00000030187, ENSMUST00000045542	325	14	13588	8.95912	1	0.945128	52.0059
GOTERM_BP_FAT	GO:0021680~cerebellar Purkinje cell layer development	3	0.545455	0.0426988	ENSMUST00000032457, ENSMUST00000026252, ENSMUST00000101045, ENSMUST00000101044	325	14	13588	8.95912	1	0.945128	52.0059
GOTERM_BP_FAT	GO:0042981~regulation of apoptosis	21	3.81818	0.0427303	ENSMUST00000030164, ENSMUST00000001415, ENSMUST00000081165, ENSMUST00000048994, ENSMUST00000079327, ENSMUST00000042078, ENSMUST00000032457, ENSMUST00000100128, ENSMUST00000001780, ENSMUST00000029201, ENSMUST00000078137, ENSMUST00000047356, ENSMUST00000048207, ENSMUST00000015481, ENSMUST00000027488, ENSMUST00000027499, ENSMUST00000025253, ENSMUST00000093852, ENSMUST00000001652, ENSMUST00000103125,…	325	553	13588	1.58769	1	0.938775	52.0325
GOTERM_BP_FAT	GO:0051281~positive regulation of release of sequestered calcium ion into cytosol	2	0.363636	0.0471223	ENSMUST00000034509, ENSMUST00000033093	325	2	13588	41.8092	1	0.94885	55.6034
GOTERM_BP_FAT	GO:0043067~regulation of programmed cell death	21	3.81818	0.0472277	ENSMUST00000030164, ENSMUST00000001415, ENSMUST00000081165, ENSMUST00000048994, ENSMUST00000079327, ENSMUST00000042078, ENSMUST00000032457, ENSMUST00000100128, ENSMUST00000001780, ENSMUST00000029201, ENSMUST00000078137, ENSMUST00000047356, ENSMUST00000048207, ENSMUST00000015481, ENSMUST00000027488, ENSMUST00000027499, ENSMUST00000025253, ENSMUST00000093852, ENSMUST00000001652, ENSMUST00000103125,…	325	560	13588	1.56785	1	0.943493	55.6859
GOTERM_BP_FAT	GO:0010941~regulation of cell death	21	3.81818	0.0496323	ENSMUST00000030164, ENSMUST00000001415, ENSMUST00000081165, ENSMUST00000048994, ENSMUST00000079327, ENSMUST00000042078, ENSMUST00000032457, ENSMUST00000100128, ENSMUST00000001780, ENSMUST00000029201, ENSMUST00000078137, ENSMUST00000047356, ENSMUST00000048207, ENSMUST00000015481, ENSMUST00000027488, ENSMUST00000027499, ENSMUST00000025253, ENSMUST00000093852, ENSMUST00000001652, ENSMUST00000103125,…	325	563	13588	1.55949	1	0.946024	57.5303
GOTERM_BP_FAT	GO:0006508~proteolysis	34	6.18182	0.0526651	ENSMUST00000008035, ENSMUST00000015594, ENSMUST00000066401, ENSMUST00000031732, ENSMUST00000061267, ENSMUST00000034848, ENSMUST00000103061, ENSMUST00000070345, ENSMUST00000052104, ENSMUST00000061318, ENSMUST00000098383, ENSMUST00000006854, ENSMUST00000059839, ENSMUST00000049004, ENSMUST00000048444, ENSMUST00000092500, ENSMUST00000099721, ENSMUST00000030164, ENSMUST00000089673, ENSMUST00000046398,…	325	1034	13588	1.37477	1	0.950168	59.7536
GOTERM_BP_FAT	GO:0010952~positive regulation of peptidase activity	4	0.727273	0.0537802	ENSMUST00000030164, ENSMUST00000056391, ENSMUST00000079327, ENSMUST00000023448, ENSMUST00000033093, ENSMUST00000100128, ENSMUST00000078137	325	36	13588	4.64547	1	0.948467	60.5431
GOTERM_BP_FAT	GO:0043280~positive regulation of caspase activity	4	0.727273	0.0537802	ENSMUST00000030164, ENSMUST00000056391, ENSMUST00000079327, ENSMUST00000023448, ENSMUST00000033093, ENSMUST00000100128, ENSMUST00000078137	325	36	13588	4.64547	1	0.948467	60.5431
GOTERM_BP_FAT	GO:0009791~post-embryonic development	6	1.09091	0.0567741	ENSMUST00000088345, ENSMUST00000045942, ENSMUST00000042078, ENSMUST00000033093, ENSMUST00000032457, ENSMUST00000020106	325	87	13588	2.8834	1	0.952048	62.5916
GOTERM_BP_FAT	GO:0021987~cerebral cortex development	4	0.727273	0.0575303	ENSMUST00000045942, ENSMUST00000033093, ENSMUST00000032457, ENSMUST00000046565	325	37	13588	4.51992	1	0.949507	63.0929
GOTERM_BP_FAT	GO:0042440~pigment metabolic process	4	0.727273	0.0575303	ENSMUST00000098324, ENSMUST00000054125, ENSMUST00000066337, ENSMUST00000077353	325	37	13588	4.51992	1	0.949507	63.0929
GOTERM_BP_FAT	GO:0006396~RNA processing	17	3.09091	0.0595037	ENSMUST00000020977, ENSMUST00000022147, ENSMUST00000030003, ENSMUST00000079634, ENSMUST00000096252, ENSMUST00000103023, ENSMUST00000098361, ENSMUST00000088621, ENSMUST00000025774, ENSMUST00000034896, ENSMUST00000070345, ENSMUST00000093357, ENSMUST00000021134, ENSMUST00000002198, ENSMUST00000053760, ENSMUST00000031513, ENSMUST00000023745	325	437	13588	1.62645	1	0.950244	64.3717
GOTERM_BP_FAT	GO:0006970~response to osmotic stress	3	0.545455	0.0609122	ENSMUST00000001652, ENSMUST00000023752, ENSMUST00000033093	325	17	13588	7.3781	1	0.949516	65.2587
GOTERM_BP_FAT	GO:0016044~membrane organization	12	2.18182	0.061721	ENSMUST00000036252, ENSMUST00000032457, ENSMUST00000022916, ENSMUST00000028694, ENSMUST00000100079, ENSMUST00000032971, ENSMUST00000025684, ENSMUST00000033093, ENSMUST00000027368, ENSMUST00000082090, ENSMUST00000059566, ENSMUST00000058333, ENSMUST00000028499	325	272	13588	1.84452	1	0.94729	65.7586
GOTERM_BP_FAT	GO:0009612~response to mechanical stimulus	4	0.727273	0.0653895	ENSMUST00000025253, ENSMUST00000048994, ENSMUST00000101045, ENSMUST00000002848, ENSMUST00000101044	325	39	13588	4.28813	1	0.952141	67.9425
GOTERM_BP_FAT	GO:0006275~regulation of DNA replication	3	0.545455	0.0674759	ENSMUST00000006898, ENSMUST00000021832, ENSMUST00000021574	325	18	13588	6.96821	1	0.952986	69.1253
GOTERM_BP_FAT	GO:0043029~T cell homeostasis	3	0.545455	0.0674759	ENSMUST00000033093, ENSMUST00000001780, ENSMUST00000060067	325	18	13588	6.96821	1	0.952986	69.1253
GOTERM_BP_FAT	GO:0022037~metencephalon development	4	0.727273	0.0737127	ENSMUST00000032457, ENSMUST00000026252, ENSMUST00000019117, ENSMUST00000101045, ENSMUST00000101044	325	41	13588	4.07895	1	0.961805	72.4212
GOTERM_BP_FAT	GO:0043525~positive regulation of neuron apoptosis	3	0.545455	0.0742608	ENSMUST00000025253, ENSMUST00000048994, ENSMUST00000033093	325	19	13588	6.60146	1	0.959564	72.6945
GOTERM_BP_FAT	GO:0046324~regulation of glucose import	3	0.545455	0.0742608	ENSMUST00000027488, ENSMUST00000025253, ENSMUST00000048994	325	19	13588	6.60146	1	0.959564	72.6945
GOTERM_BP_FAT	GO:0010827~regulation of glucose transport	3	0.545455	0.0812527	ENSMUST00000027488, ENSMUST00000025253, ENSMUST00000048994	325	20	13588	6.27138	1	0.967849	75.9641
GOTERM_BP_FAT	GO:0007411~axon guidance	6	1.09091	0.0849613	ENSMUST00000088345, ENSMUST00000081165, ENSMUST00000046565, ENSMUST00000067458, ENSMUST00000021284, ENSMUST00000023269	325	98	13588	2.55975	1	0.970271	77.5452
GOTERM_BP_FAT	GO:0001764~neuron migration	5	0.909091	0.0857585	ENSMUST00000081165, ENSMUST00000033093, ENSMUST00000046565, ENSMUST00000021284, ENSMUST00000066388	325	70	13588	2.98637	1	0.968807	77.872
GOTERM_BP_FAT	GO:0040008~regulation of growth	11	2	0.0866904	ENSMUST00000072838, ENSMUST00000081165, ENSMUST00000079327, ENSMUST00000023215, ENSMUST00000029201, ENSMUST00000046565, ENSMUST00000023090, ENSMUST00000078137, ENSMUST00000041543, ENSMUST00000081421, ENSMUST00000056391, ENSMUST00000027777, ENSMUST00000021284, ENSMUST00000028100	325	256	13588	1.79649	1	0.967526	78.2484
GOTERM_BP_FAT	GO:0034329~cell junction assembly	3	0.545455	0.0884379	ENSMUST00000102947, ENSMUST00000034509, ENSMUST00000030187, ENSMUST00000045542	325	21	13588	5.97275	1	0.96735	78.9381
GOTERM_BP_FAT	GO:0006163~purine nucleotide metabolic process	8	1.45455	0.0885972	ENSMUST00000035053, ENSMUST00000005719, ENSMUST00000037055, ENSMUST00000002397, ENSMUST00000101045, ENSMUST00000071881, ENSMUST00000044369, ENSMUST00000101044, ENSMUST00000040128	325	160	13588	2.09046	1	0.96505	78.9999
GOTERM_BP_FAT	GO:0007264~small GTPase mediated signal transduction	11	2	0.0903957	ENSMUST00000047503, ENSMUST00000030645, ENSMUST00000048197, ENSMUST00000093469, ENSMUST00000031276, ENSMUST00000044111, ENSMUST00000061764, ENSMUST00000060067, ENSMUST00000089651, ENSMUST00000037640, ENSMUST00000035716	325	258	13588	1.78256	1	0.964999	79.6862
GOTERM_BP_FAT	GO:0010524~positive regulation of calcium ion transport into cytosol	2	0.363636	0.0920306	ENSMUST00000034509, ENSMUST00000033093	325	4	13588	20.9046	1	0.964735	80.2918
GOTERM_BP_FAT	GO:0006091~generation of precursor metabolites and energy	11	2	0.0945649	ENSMUST00000092621, ENSMUST00000076155, ENSMUST00000100128, ENSMUST00000080149, ENSMUST00000001780, ENSMUST00000048249, ENSMUST00000041543, ENSMUST00000046094, ENSMUST00000034896, ENSMUST00000044369, ENSMUST00000093258, ENSMUST00000093496, ENSMUST00000023448, ENSMUST00000094104, ENSMUST00000073605, ENSMUST00000080926, ENSMUST00000036387	325	261	13588	1.76207	1	0.965661	81.197
GOTERM_BP_FAT	GO:0006397~mRNA processing	11	2	0.0973436	ENSMUST00000070345, ENSMUST00000022147, ENSMUST00000093357, ENSMUST00000096252, ENSMUST00000103023, ENSMUST00000021134, ENSMUST00000088621, ENSMUST00000002198, ENSMUST00000025774, ENSMUST00000023745, ENSMUST00000031513	325	262	13588	1.75535	1	0.966835	82.1446

## Sheet: 147-3p
Category	Term	Count	%	PValue	Genes	List Total	Pop Hits	Pop Total	Fold Enrichment	Bonferroni	Benjamini	FDR
GOTERM_BP_FAT	GO:0043009~chordate embryonic development	30	3.89105	0.000458467	ENSMUST00000072863, ENSMUST00000061745, ENSMUST00000079327, ENSMUST00000078137, ENSMUST00000088420, ENSMUST00000087285, ENSMUST00000032429, ENSMUST00000034745, ENSMUST00000039345, ENSMUST00000009392, ENSMUST00000055256, ENSMUST00000022781, ENSMUST00000029422, ENSMUST00000081182, ENSMUST00000098826, ENSMUST00000074667, ENSMUST00000030456, ENSMUST00000009713, ENSMUST00000026241, ENSMUST00000037440,…	480	421	13588	2.01722	0.624849	0.624849	0.791426
GOTERM_BP_FAT	GO:0009792~embryonic development ending in birth or egg hatching	30	3.89105	0.000534143	ENSMUST00000072863, ENSMUST00000061745, ENSMUST00000079327, ENSMUST00000078137, ENSMUST00000088420, ENSMUST00000087285, ENSMUST00000032429, ENSMUST00000034745, ENSMUST00000039345, ENSMUST00000009392, ENSMUST00000055256, ENSMUST00000022781, ENSMUST00000029422, ENSMUST00000081182, ENSMUST00000098826, ENSMUST00000074667, ENSMUST00000030456, ENSMUST00000009713, ENSMUST00000026241, ENSMUST00000037440,…	480	425	13588	1.99824	0.680917	0.435126	0.921493
GOTERM_BP_FAT	GO:0042127~regulation of cell proliferation	35	4.53956	0.000724355	ENSMUST00000000187, ENSMUST00000072863, ENSMUST00000099159, ENSMUST00000034863, ENSMUST00000079327, ENSMUST00000078137, ENSMUST00000088420, ENSMUST00000032961, ENSMUST00000073781, ENSMUST00000048572, ENSMUST00000094301, ENSMUST00000029422, ENSMUST00000063278, ENSMUST00000098826, ENSMUST00000019723, ENSMUST00000074667, ENSMUST00000025266, ENSMUST00000038569, ENSMUST00000075827, ENSMUST00000010286,…	480	538	13588	1.84162	0.787589	0.403342	1.24771
GOTERM_BP_FAT	GO:0048568~embryonic organ development	20	2.59403	0.000911035	ENSMUST00000026241, ENSMUST00000072863, ENSMUST00000061745, ENSMUST00000079327, ENSMUST00000031768, ENSMUST00000078137, ENSMUST00000046093, ENSMUST00000087285, ENSMUST00000026240, ENSMUST00000080664, ENSMUST00000044234, ENSMUST00000030376, ENSMUST00000048572, ENSMUST00000026475, ENSMUST00000056391, ENSMUST00000021513, ENSMUST00000070642, ENSMUST00000029422, ENSMUST00000067060, ENSMUST00000028783,…	480	241	13588	2.34924	0.857538	0.385637	1.56688
GOTERM_BP_FAT	GO:0043066~negative regulation of apoptosis	19	2.46433	0.00205134	ENSMUST00000026241, ENSMUST00000038122, ENSMUST00000072836, ENSMUST00000037440, ENSMUST00000025404, ENSMUST00000080812, ENSMUST00000026240, ENSMUST00000080664, ENSMUST00000044234, ENSMUST00000027185, ENSMUST00000096482, ENSMUST00000022781, ENSMUST00000070642, ENSMUST00000097563, ENSMUST00000063278, ENSMUST00000055990, ENSMUST00000038777, ENSMUST00000054343, ENSMUST00000038107, ENSMUST00000035532,…	480	239	13588	2.25045	0.987603	0.584408	3.49548
GOTERM_BP_FAT	GO:0042981~regulation of apoptosis	34	4.40986	0.00223458	ENSMUST00000038122, ENSMUST00000079327, ENSMUST00000078137, ENSMUST00000025404, ENSMUST00000080812, ENSMUST00000032961, ENSMUST00000033990, ENSMUST00000014920, ENSMUST00000025241, ENSMUST00000046777, ENSMUST00000001497, ENSMUST00000022781, ENSMUST00000063278, ENSMUST00000049507, ENSMUST00000025266, ENSMUST00000058702, ENSMUST00000075827, ENSMUST00000035532, ENSMUST00000042368, ENSMUST00000026241,…	480	553	13588	1.74048	0.991628	0.549387	3.80206
GOTERM_BP_FAT	GO:0043069~negative regulation of programmed cell death	19	2.46433	0.00257117	ENSMUST00000026241, ENSMUST00000038122, ENSMUST00000072836, ENSMUST00000037440, ENSMUST00000025404, ENSMUST00000080812, ENSMUST00000026240, ENSMUST00000080664, ENSMUST00000044234, ENSMUST00000027185, ENSMUST00000096482, ENSMUST00000022781, ENSMUST00000070642, ENSMUST00000097563, ENSMUST00000063278, ENSMUST00000055990, ENSMUST00000038777, ENSMUST00000054343, ENSMUST00000038107, ENSMUST00000035532,…	480	244	13588	2.20434	0.995931	0.544482	4.36281
GOTERM_BP_FAT	GO:0060548~negative regulation of cell death	19	2.46433	0.00268442	ENSMUST00000026241, ENSMUST00000038122, ENSMUST00000072836, ENSMUST00000037440, ENSMUST00000025404, ENSMUST00000080812, ENSMUST00000026240, ENSMUST00000080664, ENSMUST00000044234, ENSMUST00000027185, ENSMUST00000096482, ENSMUST00000022781, ENSMUST00000070642, ENSMUST00000097563, ENSMUST00000063278, ENSMUST00000055990, ENSMUST00000038777, ENSMUST00000054343, ENSMUST00000038107, ENSMUST00000035532,…	480	245	13588	2.19534	0.996808	0.512457	4.55079
GOTERM_BP_FAT	GO:0043067~regulation of programmed cell death	34	4.40986	0.00271987	ENSMUST00000038122, ENSMUST00000079327, ENSMUST00000078137, ENSMUST00000025404, ENSMUST00000080812, ENSMUST00000032961, ENSMUST00000033990, ENSMUST00000014920, ENSMUST00000025241, ENSMUST00000046777, ENSMUST00000001497, ENSMUST00000022781, ENSMUST00000063278, ENSMUST00000049507, ENSMUST00000025266, ENSMUST00000058702, ENSMUST00000075827, ENSMUST00000035532, ENSMUST00000042368, ENSMUST00000026241,…	480	560	13588	1.71872	0.997041	0.476386	4.60956
GOTERM_BP_FAT	GO:0010941~regulation of cell death	34	4.40986	0.00301263	ENSMUST00000038122, ENSMUST00000079327, ENSMUST00000078137, ENSMUST00000025404, ENSMUST00000080812, ENSMUST00000032961, ENSMUST00000033990, ENSMUST00000014920, ENSMUST00000025241, ENSMUST00000046777, ENSMUST00000001497, ENSMUST00000022781, ENSMUST00000063278, ENSMUST00000049507, ENSMUST00000025266, ENSMUST00000058702, ENSMUST00000075827, ENSMUST00000035532, ENSMUST00000042368, ENSMUST00000026241,…	480	563	13588	1.70956	0.998421	0.475376	5.09361
GOTERM_BP_FAT	GO:0002694~regulation of leukocyte activation	14	1.81582	0.00314579	ENSMUST00000034863, ENSMUST00000099159, ENSMUST00000022196, ENSMUST00000093793, ENSMUST00000034148, ENSMUST00000100377, ENSMUST00000048572, ENSMUST00000035911, ENSMUST00000025293, ENSMUST00000097563, ENSMUST00000050664, ENSMUST00000088874, ENSMUST00000098816, ENSMUST00000010286, ENSMUST00000101103, ENSMUST00000050487	480	154	13588	2.57348	0.998813	0.457947	5.313
GOTERM_BP_FAT	GO:0050865~regulation of cell activation	14	1.81582	0.00351629	ENSMUST00000034863, ENSMUST00000099159, ENSMUST00000022196, ENSMUST00000093793, ENSMUST00000034148, ENSMUST00000100377, ENSMUST00000048572, ENSMUST00000035911, ENSMUST00000025293, ENSMUST00000097563, ENSMUST00000050664, ENSMUST00000088874, ENSMUST00000098816, ENSMUST00000010286, ENSMUST00000101103, ENSMUST00000050487	480	156	13588	2.54049	0.999464	0.466123	5.92094
GOTERM_BP_FAT	GO:0045619~regulation of lymphocyte differentiation	8	1.03761	0.00411402	ENSMUST00000048572, ENSMUST00000022196, ENSMUST00000035911, ENSMUST00000097563, ENSMUST00000025293, ENSMUST00000034148, ENSMUST00000088874, ENSMUST00000100377, ENSMUST00000050487	480	58	13588	3.9046	0.999851	0.492365	6.89397
GOTERM_BP_FAT	GO:0051249~regulation of lymphocyte activation	13	1.68612	0.00495004	ENSMUST00000034863, ENSMUST00000099159, ENSMUST00000022196, ENSMUST00000093793, ENSMUST00000034148, ENSMUST00000100377, ENSMUST00000048572, ENSMUST00000035911, ENSMUST00000025293, ENSMUST00000097563, ENSMUST00000050664, ENSMUST00000088874, ENSMUST00000010286, ENSMUST00000101103, ENSMUST00000050487	480	144	13588	2.55561	0.999975	0.531313	8.23903
GOTERM_BP_FAT	GO:0009057~macromolecule catabolic process	37	4.79896	0.00539223	ENSMUST00000055859, ENSMUST00000027254, ENSMUST00000025404, ENSMUST00000080812, ENSMUST00000037928, ENSMUST00000097672, ENSMUST00000042775, ENSMUST00000077088, ENSMUST00000033494, ENSMUST00000065785, ENSMUST00000102966, ENSMUST00000031697, ENSMUST00000028921, ENSMUST00000052825, ENSMUST00000079132, ENSMUST00000054956, ENSMUST00000030769, ENSMUST00000075082, ENSMUST00000082152, ENSMUST00000049507,…	480	654	13588	1.60154	0.99999	0.537289	8.94302
GOTERM_BP_FAT	GO:0001501~skeletal system development	20	2.59403	0.00598481	ENSMUST00000000187, ENSMUST00000072863, ENSMUST00000061745, ENSMUST00000079327, ENSMUST00000066708, ENSMUST00000034187, ENSMUST00000078137, ENSMUST00000054588, ENSMUST00000033621, ENSMUST00000048680, ENSMUST00000030191, ENSMUST00000047008, ENSMUST00000048128, ENSMUST00000080664, ENSMUST00000044234, ENSMUST00000039345, ENSMUST00000056391, ENSMUST00000021513, ENSMUST00000029422, ENSMUST00000013633,…	480	285	13588	1.98655	0.999997	0.551624	9.87848
GOTERM_BP_FAT	GO:0055085~transmembrane transport	28	3.63165	0.00672468	ENSMUST00000065693, ENSMUST00000029667, ENSMUST00000038122, ENSMUST00000099092, ENSMUST00000065398, ENSMUST00000022129, ENSMUST00000001046, ENSMUST00000031902, ENSMUST00000081946, ENSMUST00000030376, ENSMUST00000015719, ENSMUST00000021971, ENSMUST00000079961, ENSMUST00000088200, ENSMUST00000032555, ENSMUST00000042221, ENSMUST00000102981, ENSMUST00000014750, ENSMUST00000023040, ENSMUST00000021536,…	480	460	13588	1.72312	0.999999	0.571979	11.0337
GOTERM_BP_FAT	GO:0044265~cellular macromolecule catabolic process	34	4.40986	0.00929184	ENSMUST00000055859, ENSMUST00000025404, ENSMUST00000080812, ENSMUST00000037928, ENSMUST00000097672, ENSMUST00000042775, ENSMUST00000077088, ENSMUST00000033494, ENSMUST00000065785, ENSMUST00000102966, ENSMUST00000052825, ENSMUST00000031697, ENSMUST00000028921, ENSMUST00000054956, ENSMUST00000075082, ENSMUST00000082152, ENSMUST00000049507, ENSMUST00000001451, ENSMUST00000037440, ENSMUST00000021913,…	480	609	13588	1.58043	1	0.670053	14.9349
GOTERM_BP_FAT	GO:0045620~negative regulation of lymphocyte differentiation	4	0.518807	0.00956217	ENSMUST00000048572, ENSMUST00000035911, ENSMUST00000097563, ENSMUST00000088874, ENSMUST00000050487	480	13	13588	8.71026	1	0.660803	15.3362
GOTERM_BP_FAT	GO:0051250~negative regulation of lymphocyte activation	7	0.907912	0.00959484	ENSMUST00000048572, ENSMUST00000035911, ENSMUST00000093793, ENSMUST00000097563, ENSMUST00000025293, ENSMUST00000088874, ENSMUST00000010286, ENSMUST00000050487, ENSMUST00000101103	480	52	13588	3.81074	1	0.643222	15.3846
GOTERM_BP_FAT	GO:0002695~negative regulation of leukocyte activation	7	0.907912	0.0105067	ENSMUST00000048572, ENSMUST00000035911, ENSMUST00000093793, ENSMUST00000097563, ENSMUST00000025293, ENSMUST00000088874, ENSMUST00000010286, ENSMUST00000050487, ENSMUST00000101103	480	53	13588	3.73884	1	0.658819	16.7244
GOTERM_BP_FAT	GO:0050866~negative regulation of cell activation	7	0.907912	0.0105067	ENSMUST00000048572, ENSMUST00000035911, ENSMUST00000093793, ENSMUST00000097563, ENSMUST00000025293, ENSMUST00000088874, ENSMUST00000010286, ENSMUST00000050487, ENSMUST00000101103	480	53	13588	3.73884	1	0.658819	16.7244
GOTERM_BP_FAT	GO:0001824~blastocyst development	7	0.907912	0.0114784	ENSMUST00000095932, ENSMUST00000022781, ENSMUST00000081182, ENSMUST00000030456, ENSMUST00000038107, ENSMUST00000087285, ENSMUST00000032429, ENSMUST00000044234	480	54	13588	3.6696	1	0.674353	18.13
GOTERM_BP_FAT	GO:0015701~bicarbonate transport	3	0.389105	0.0115536	ENSMUST00000042221, ENSMUST00000071906, ENSMUST00000049027	480	5	13588	16.985	1	0.660485	18.2379
GOTERM_BP_FAT	GO:0006916~anti-apoptosis	9	1.16732	0.0123048	ENSMUST00000096482, ENSMUST00000072836, ENSMUST00000022781, ENSMUST00000070642, ENSMUST00000055990, ENSMUST00000054343, ENSMUST00000038107, ENSMUST00000080812, ENSMUST00000027185	480	88	13588	2.89517	1	0.668109	19.3079
GOTERM_BP_FAT	GO:0008285~negative regulation of cell proliferation	16	2.07523	0.0132101	ENSMUST00000096359, ENSMUST00000034863, ENSMUST00000079327, ENSMUST00000093793, ENSMUST00000078137, ENSMUST00000088420, ENSMUST00000000769, ENSMUST00000032961, ENSMUST00000073781, ENSMUST00000094301, ENSMUST00000056391, ENSMUST00000025293, ENSMUST00000057835, ENSMUST00000013633, ENSMUST00000063278, ENSMUST00000025266, ENSMUST00000098826, ENSMUST00000038569, ENSMUST00000010286, ENSMUST00000101103,…	480	224	13588	2.02202	1	0.679302	20.5799
GOTERM_BP_FAT	GO:0045935~positive regulation of nucleobase, nucleoside, nucleotide and nucleic acid metabolic process	29	3.76135	0.0137804	ENSMUST00000072863, ENSMUST00000099159, ENSMUST00000061745, ENSMUST00000079327, ENSMUST00000078137, ENSMUST00000087285, ENSMUST00000037824, ENSMUST00000080598, ENSMUST00000101392, ENSMUST00000032429, ENSMUST00000078891, ENSMUST00000046935, ENSMUST00000029422, ENSMUST00000101249, ENSMUST00000074667, ENSMUST00000009713, ENSMUST00000096359, ENSMUST00000057178, ENSMUST00000015987, ENSMUST00000001538,…	480	510	13588	1.60969	1	0.680519	21.3715
GOTERM_BP_FAT	GO:0048598~embryonic morphogenesis	22	2.85344	0.0163222	ENSMUST00000072863, ENSMUST00000061745, ENSMUST00000079327, ENSMUST00000078137, ENSMUST00000046093, ENSMUST00000088420, ENSMUST00000030376, ENSMUST00000048572, ENSMUST00000029422, ENSMUST00000070656, ENSMUST00000007171, ENSMUST00000098826, ENSMUST00000074667, ENSMUST00000075827, ENSMUST00000098011, ENSMUST00000026241, ENSMUST00000031768, ENSMUST00000048680, ENSMUST00000026240, ENSMUST00000044234,…	480	359	13588	1.73477	1	0.728324	24.81
GOTERM_BP_FAT	GO:0033554~cellular response to stress	24	3.11284	0.0164608	ENSMUST00000040369, ENSMUST00000006825, ENSMUST00000032961, ENSMUST00000080598, ENSMUST00000077088, ENSMUST00000094053, ENSMUST00000033990, ENSMUST00000073029, ENSMUST00000078891, ENSMUST00000025241, ENSMUST00000028921, ENSMUST00000102966, ENSMUST00000007250, ENSMUST00000049507, ENSMUST00000065014, ENSMUST00000026063, ENSMUST00000096359, ENSMUST00000037440, ENSMUST00000027185, ENSMUST00000080664,…	480	404	13588	1.68168	1	0.718425	24.9932
GOTERM_BP_FAT	GO:0060562~epithelial tube morphogenesis	10	1.29702	0.0165101	ENSMUST00000094312, ENSMUST00000026241, ENSMUST00000099082, ENSMUST00000072863, ENSMUST00000031325, ENSMUST00000063278, ENSMUST00000074667, ENSMUST00000098826, ENSMUST00000088420, ENSMUST00000026240, ENSMUST00000080664	480	111	13588	2.5503	1	0.706933	25.0584
GOTERM_BP_FAT	GO:0008213~protein amino acid alkylation	6	0.77821	0.0170371	ENSMUST00000079327, ENSMUST00000056391, ENSMUST00000067646, ENSMUST00000033025, ENSMUST00000080030, ENSMUST00000078137, ENSMUST00000019930, ENSMUST00000045291	480	43	13588	3.95	1	0.706137	25.7512
GOTERM_BP_FAT	GO:0006479~protein amino acid methylation	6	0.77821	0.0170371	ENSMUST00000079327, ENSMUST00000056391, ENSMUST00000067646, ENSMUST00000033025, ENSMUST00000080030, ENSMUST00000078137, ENSMUST00000019930, ENSMUST00000045291	480	43	13588	3.95	1	0.706137	25.7512
GOTERM_BP_FAT	GO:0002683~negative regulation of immune system process	8	1.03761	0.0174629	ENSMUST00000048572, ENSMUST00000099159, ENSMUST00000035911, ENSMUST00000093793, ENSMUST00000097563, ENSMUST00000025293, ENSMUST00000088874, ENSMUST00000010286, ENSMUST00000050487, ENSMUST00000101103	480	76	13588	2.97982	1	0.703294	26.3064
GOTERM_BP_FAT	GO:0002009~morphogenesis of an epithelium	13	1.68612	0.0195898	ENSMUST00000026241, ENSMUST00000099082, ENSMUST00000072863, ENSMUST00000057178, ENSMUST00000031325, ENSMUST00000088420, ENSMUST00000026240, ENSMUST00000080664, ENSMUST00000094312, ENSMUST00000070656, ENSMUST00000063278, ENSMUST00000098826, ENSMUST00000074667, ENSMUST00000075827, ENSMUST00000098011	480	173	13588	2.12722	1	0.733355	29.0223
GOTERM_BP_FAT	GO:0051173~positive regulation of nitrogen compound metabolic process	29	3.76135	0.0198579	ENSMUST00000072863, ENSMUST00000099159, ENSMUST00000061745, ENSMUST00000079327, ENSMUST00000078137, ENSMUST00000087285, ENSMUST00000037824, ENSMUST00000080598, ENSMUST00000101392, ENSMUST00000032429, ENSMUST00000078891, ENSMUST00000046935, ENSMUST00000029422, ENSMUST00000101249, ENSMUST00000074667, ENSMUST00000009713, ENSMUST00000096359, ENSMUST00000057178, ENSMUST00000015987, ENSMUST00000001538,…	480	526	13588	1.56073	1	0.727331	29.3578
GOTERM_BP_FAT	GO:0043523~regulation of neuron apoptosis	8	1.03761	0.0225347	ENSMUST00000038122, ENSMUST00000026241, ENSMUST00000037440, ENSMUST00000063278, ENSMUST00000025266, ENSMUST00000049507, ENSMUST00000038777, ENSMUST00000054343, ENSMUST00000026240	480	80	13588	2.83083	1	0.761466	32.6271
GOTERM_BP_FAT	GO:0006265~DNA topological change	3	0.389105	0.0231516	ENSMUST00000025241, ENSMUST00000017629, ENSMUST00000002891, ENSMUST00000102668	480	7	13588	12.1321	1	0.760896	33.3601
GOTERM_BP_FAT	GO:0010628~positive regulation of gene expression	27	3.50195	0.0239545	ENSMUST00000072863, ENSMUST00000099159, ENSMUST00000061745, ENSMUST00000079327, ENSMUST00000078137, ENSMUST00000087285, ENSMUST00000037824, ENSMUST00000101392, ENSMUST00000032429, ENSMUST00000046935, ENSMUST00000029422, ENSMUST00000101249, ENSMUST00000074667, ENSMUST00000009713, ENSMUST00000096359, ENSMUST00000026241, ENSMUST00000057178, ENSMUST00000015987, ENSMUST00000001538, ENSMUST00000022135,…	480	488	13588	1.56624	1	0.76306	34.3029
GOTERM_BP_FAT	GO:0010604~positive regulation of macromolecule metabolic process	33	4.28016	0.0256881	ENSMUST00000072863, ENSMUST00000099159, ENSMUST00000061745, ENSMUST00000079327, ENSMUST00000078137, ENSMUST00000087285, ENSMUST00000037824, ENSMUST00000080598, ENSMUST00000101392, ENSMUST00000032429, ENSMUST00000078891, ENSMUST00000046935, ENSMUST00000029422, ENSMUST00000101249, ENSMUST00000074667, ENSMUST00000009713, ENSMUST00000096359, ENSMUST00000026241, ENSMUST00000057178, ENSMUST00000015987,…	480	633	13588	1.47579	1	0.777706	36.2957
GOTERM_BP_FAT	GO:0048706~embryonic skeletal system development	8	1.03761	0.0269496	ENSMUST00000072863, ENSMUST00000061745, ENSMUST00000079327, ENSMUST00000056391, ENSMUST00000021513, ENSMUST00000029422, ENSMUST00000078137, ENSMUST00000048680, ENSMUST00000044234, ENSMUST00000080664	480	83	13588	2.72851	1	0.784991	37.7099
GOTERM_BP_FAT	GO:0048535~lymph node development	4	0.518807	0.0277146	ENSMUST00000057178, ENSMUST00000051995, ENSMUST00000046935, ENSMUST00000034148, ENSMUST00000025266	480	19	13588	5.95965	1	0.785786	38.553
GOTERM_BP_FAT	GO:0045596~negative regulation of cell differentiation	13	1.68612	0.0277624	ENSMUST00000096359, ENSMUST00000072863, ENSMUST00000079327, ENSMUST00000005069, ENSMUST00000078137, ENSMUST00000048572, ENSMUST00000056391, ENSMUST00000035911, ENSMUST00000055256, ENSMUST00000097563, ENSMUST00000070656, ENSMUST00000088874, ENSMUST00000007171, ENSMUST00000007949, ENSMUST00000098011, ENSMUST00000035532, ENSMUST00000050487	480	182	13588	2.02202	1	0.777958	38.6053
GOTERM_BP_FAT	GO:0001701~in utero embryonic development	17	2.20493	0.0277744	ENSMUST00000079894, ENSMUST00000087285, ENSMUST00000034745, ENSMUST00000044234, ENSMUST00000032429, ENSMUST00000103115, ENSMUST00000039345, ENSMUST00000095932, ENSMUST00000009392, ENSMUST00000055256, ENSMUST00000022781, ENSMUST00000070642, ENSMUST00000081182, ENSMUST00000067060, ENSMUST00000028783, ENSMUST00000038107, ENSMUST00000030456, ENSMUST00000009713	480	267	13588	1.8024	1	0.769805	38.6184
GOTERM_BP_FAT	GO:0045941~positive regulation of transcription	26	3.37224	0.0297019	ENSMUST00000072863, ENSMUST00000099159, ENSMUST00000061745, ENSMUST00000079327, ENSMUST00000078137, ENSMUST00000087285, ENSMUST00000037824, ENSMUST00000101392, ENSMUST00000032429, ENSMUST00000046935, ENSMUST00000029422, ENSMUST00000101249, ENSMUST00000074667, ENSMUST00000009713, ENSMUST00000096359, ENSMUST00000057178, ENSMUST00000015987, ENSMUST00000001538, ENSMUST00000022135, ENSMUST00000062350,…	480	475	13588	1.54951	1	0.784517	40.6932
GOTERM_BP_FAT	GO:0034613~cellular protein localization	18	2.33463	0.0364186	ENSMUST00000020979, ENSMUST00000102981, ENSMUST00000080509, ENSMUST00000085682, ENSMUST00000022196, ENSMUST00000097808, ENSMUST00000065398, ENSMUST00000051477, ENSMUST00000033075, ENSMUST00000088420, ENSMUST00000045085, ENSMUST00000049966, ENSMUST00000007216, ENSMUST00000027185, ENSMUST00000026900, ENSMUST00000097563, ENSMUST00000003828, ENSMUST00000097809, ENSMUST00000032555, ENSMUST00000050487	480	299	13588	1.70418	1	0.841905	47.4186
GOTERM_BP_FAT	GO:0051783~regulation of nuclear division	5	0.648508	0.0368845	ENSMUST00000026241, ENSMUST00000037440, ENSMUST00000068225, ENSMUST00000051477, ENSMUST00000025266, ENSMUST00000026240	480	36	13588	3.93171	1	0.838966	47.8574
GOTERM_BP_FAT	GO:0007088~regulation of mitosis	5	0.648508	0.0368845	ENSMUST00000026241, ENSMUST00000037440, ENSMUST00000068225, ENSMUST00000051477, ENSMUST00000025266, ENSMUST00000026240	480	36	13588	3.93171	1	0.838966	47.8574
GOTERM_BP_FAT	GO:0030163~protein catabolic process	29	3.76135	0.0369146	ENSMUST00000055859, ENSMUST00000080812, ENSMUST00000037928, ENSMUST00000097672, ENSMUST00000042775, ENSMUST00000077088, ENSMUST00000033494, ENSMUST00000065785, ENSMUST00000102966, ENSMUST00000052825, ENSMUST00000031697, ENSMUST00000054956, ENSMUST00000030769, ENSMUST00000075082, ENSMUST00000082152, ENSMUST00000049507, ENSMUST00000039234, ENSMUST00000020085, ENSMUST00000042575, ENSMUST00000096482,…	480	556	13588	1.47651	1	0.832546	47.8857
GOTERM_BP_FAT	GO:0019941~modification-dependent protein catabolic process	27	3.50195	0.0373938	ENSMUST00000055859, ENSMUST00000037928, ENSMUST00000080812, ENSMUST00000097672, ENSMUST00000042775, ENSMUST00000077088, ENSMUST00000033494, ENSMUST00000065785, ENSMUST00000102966, ENSMUST00000052825, ENSMUST00000031697, ENSMUST00000054956, ENSMUST00000075082, ENSMUST00000082152, ENSMUST00000039234, ENSMUST00000020085, ENSMUST00000042575, ENSMUST00000096482, ENSMUST00000020315, ENSMUST00000066658,…	480	508	13588	1.50458	1	0.829893	48.3331
GOTERM_BP_FAT	GO:0043632~modification-dependent macromolecule catabolic process	27	3.50195	0.0373938	ENSMUST00000055859, ENSMUST00000037928, ENSMUST00000080812, ENSMUST00000097672, ENSMUST00000042775, ENSMUST00000077088, ENSMUST00000033494, ENSMUST00000065785, ENSMUST00000102966, ENSMUST00000052825, ENSMUST00000031697, ENSMUST00000054956, ENSMUST00000075082, ENSMUST00000082152, ENSMUST00000039234, ENSMUST00000020085, ENSMUST00000042575, ENSMUST00000096482, ENSMUST00000020315, ENSMUST00000066658,…	480	508	13588	1.50458	1	0.829893	48.3331
GOTERM_BP_FAT	GO:0002828~regulation of T-helper 2 type immune response	3	0.389105	0.0378819	ENSMUST00000048572, ENSMUST00000099159, ENSMUST00000025293	480	9	13588	9.43611	1	0.827389	48.7852
GOTERM_BP_FAT	GO:0070727~cellular macromolecule localization	18	2.33463	0.0382719	ENSMUST00000020979, ENSMUST00000102981, ENSMUST00000080509, ENSMUST00000085682, ENSMUST00000022196, ENSMUST00000097808, ENSMUST00000065398, ENSMUST00000051477, ENSMUST00000033075, ENSMUST00000088420, ENSMUST00000045085, ENSMUST00000049966, ENSMUST00000007216, ENSMUST00000027185, ENSMUST00000026900, ENSMUST00000097563, ENSMUST00000003828, ENSMUST00000097809, ENSMUST00000032555, ENSMUST00000050487	480	301	13588	1.69286	1	0.824158	49.1437
GOTERM_BP_FAT	GO:0045893~positive regulation of transcription, DNA-dependent	23	2.98314	0.0384613	ENSMUST00000099159, ENSMUST00000061745, ENSMUST00000072863, ENSMUST00000079327, ENSMUST00000078137, ENSMUST00000087285, ENSMUST00000037824, ENSMUST00000101392, ENSMUST00000032429, ENSMUST00000046935, ENSMUST00000029422, ENSMUST00000101249, ENSMUST00000074667, ENSMUST00000009713, ENSMUST00000057178, ENSMUST00000015987, ENSMUST00000001538, ENSMUST00000022135, ENSMUST00000062350, ENSMUST00000056391,…	480	416	13588	1.56512	1	0.819368	49.3169
GOTERM_BP_FAT	GO:0006915~apoptosis	25	3.24254	0.0403852	ENSMUST00000025404, ENSMUST00000022102, ENSMUST00000076270, ENSMUST00000080598, ENSMUST00000081946, ENSMUST00000078891, ENSMUST00000046777, ENSMUST00000031697, ENSMUST00000001497, ENSMUST00000022781, ENSMUST00000021523, ENSMUST00000051209, ENSMUST00000025266, ENSMUST00000058702, ENSMUST00000042368, ENSMUST00000046916, ENSMUST00000020979, ENSMUST00000026241, ENSMUST00000037440, ENSMUST00000080030,…	480	465	13588	1.52195	1	0.828421	51.0457
GOTERM_BP_FAT	GO:0048534~hemopoietic or lymphoid organ development	17	2.20493	0.040915	ENSMUST00000072863, ENSMUST00000057178, ENSMUST00000079327, ENSMUST00000034148, ENSMUST00000078137, ENSMUST00000100377, ENSMUST00000048680, ENSMUST00000102669, ENSMUST00000034745, ENSMUST00000044234, ENSMUST00000095078, ENSMUST00000051995, ENSMUST00000056391, ENSMUST00000046935, ENSMUST00000097563, ENSMUST00000067060, ENSMUST00000033509, ENSMUST00000025266, ENSMUST00000075827, ENSMUST00000035532,…	480	281	13588	1.7126	1	0.826451	51.5119
GOTERM_BP_FAT	GO:0051254~positive regulation of RNA metabolic process	23	2.98314	0.0410878	ENSMUST00000099159, ENSMUST00000061745, ENSMUST00000072863, ENSMUST00000079327, ENSMUST00000078137, ENSMUST00000087285, ENSMUST00000037824, ENSMUST00000101392, ENSMUST00000032429, ENSMUST00000046935, ENSMUST00000029422, ENSMUST00000101249, ENSMUST00000074667, ENSMUST00000009713, ENSMUST00000057178, ENSMUST00000015987, ENSMUST00000001538, ENSMUST00000022135, ENSMUST00000062350, ENSMUST00000056391,…	480	419	13588	1.55392	1	0.821832	51.6631
GOTERM_BP_FAT	GO:0006355~regulation of transcription, DNA-dependent	65	8.43061	0.0411438	ENSMUST00000072863, ENSMUST00000061745, ENSMUST00000079327, ENSMUST00000066475, ENSMUST00000037962, ENSMUST00000046093, ENSMUST00000037824, ENSMUST00000079222, ENSMUST00000058126, ENSMUST00000101392, ENSMUST00000048572, ENSMUST00000046935, ENSMUST00000055256, ENSMUST00000021523, ENSMUST00000101249, ENSMUST00000074667, ENSMUST00000007949, ENSMUST00000085782, ENSMUST00000009713, ENSMUST00000096359,…	480	1465	13588	1.256	1	0.816371	51.7119
GOTERM_BP_FAT	GO:0044257~cellular protein catabolic process	28	3.63165	0.0415233	ENSMUST00000055859, ENSMUST00000037928, ENSMUST00000080812, ENSMUST00000097672, ENSMUST00000042775, ENSMUST00000077088, ENSMUST00000033494, ENSMUST00000065785, ENSMUST00000102966, ENSMUST00000052825, ENSMUST00000031697, ENSMUST00000054956, ENSMUST00000075082, ENSMUST00000082152, ENSMUST00000049507, ENSMUST00000039234, ENSMUST00000020085, ENSMUST00000042575, ENSMUST00000096482, ENSMUST00000020315,…	480	537	13588	1.47604	1	0.813462	52.042
GOTERM_BP_FAT	GO:0009201~ribonucleoside triphosphate biosynthetic process	8	1.03761	0.0458013	ENSMUST00000080368, ENSMUST00000015719, ENSMUST00000034290, ENSMUST00000034592, ENSMUST00000091790, ENSMUST00000007340, ENSMUST00000021536, ENSMUST00000088429, ENSMUST00000025458	480	93	13588	2.43513	1	0.838376	55.6188
GOTERM_BP_FAT	GO:0009206~purine ribonucleoside triphosphate biosynthetic process	8	1.03761	0.0458013	ENSMUST00000080368, ENSMUST00000015719, ENSMUST00000034290, ENSMUST00000034592, ENSMUST00000091790, ENSMUST00000007340, ENSMUST00000021536, ENSMUST00000088429, ENSMUST00000025458	480	93	13588	2.43513	1	0.838376	55.6188
GOTERM_BP_FAT	GO:0012501~programmed cell death	25	3.24254	0.0471645	ENSMUST00000025404, ENSMUST00000022102, ENSMUST00000076270, ENSMUST00000080598, ENSMUST00000081946, ENSMUST00000078891, ENSMUST00000046777, ENSMUST00000031697, ENSMUST00000001497, ENSMUST00000022781, ENSMUST00000021523, ENSMUST00000051209, ENSMUST00000025266, ENSMUST00000058702, ENSMUST00000042368, ENSMUST00000046916, ENSMUST00000020979, ENSMUST00000026241, ENSMUST00000037440, ENSMUST00000080030,…	480	473	13588	1.49621	1	0.841899	56.7047
GOTERM_BP_FAT	GO:0006974~response to DNA damage stimulus	17	2.20493	0.0479843	ENSMUST00000096359, ENSMUST00000037440, ENSMUST00000032961, ENSMUST00000080598, ENSMUST00000077088, ENSMUST00000033990, ENSMUST00000080664, ENSMUST00000073029, ENSMUST00000042575, ENSMUST00000078891, ENSMUST00000025241, ENSMUST00000102966, ENSMUST00000028921, ENSMUST00000032704, ENSMUST00000038777, ENSMUST00000007250, ENSMUST00000026063, ENSMUST00000002473	480	287	13588	1.6768	1	0.841887	57.3456
GOTERM_BP_FAT	GO:0009145~purine nucleoside triphosphate biosynthetic process	8	1.03761	0.0480559	ENSMUST00000080368, ENSMUST00000015719, ENSMUST00000034290, ENSMUST00000034592, ENSMUST00000091790, ENSMUST00000007340, ENSMUST00000021536, ENSMUST00000088429, ENSMUST00000025458	480	94	13588	2.40922	1	0.83723	57.4012
GOTERM_BP_FAT	GO:0042770~DNA damage response, signal transduction	6	0.77821	0.049874	ENSMUST00000096359, ENSMUST00000078891, ENSMUST00000037440, ENSMUST00000038777, ENSMUST00000032961, ENSMUST00000080598, ENSMUST00000002473	480	57	13588	2.97982	1	0.843379	58.7892
GOTERM_BP_FAT	GO:0045944~positive regulation of transcription from RNA polymerase II promoter	20	2.59403	0.050282	ENSMUST00000072863, ENSMUST00000057178, ENSMUST00000061745, ENSMUST00000099159, ENSMUST00000079327, ENSMUST00000015987, ENSMUST00000078137, ENSMUST00000001538, ENSMUST00000037824, ENSMUST00000087285, ENSMUST00000022135, ENSMUST00000032429, ENSMUST00000051995, ENSMUST00000056391, ENSMUST00000046935, ENSMUST00000070642, ENSMUST00000029422, ENSMUST00000020315, ENSMUST00000067060, ENSMUST00000074667,…	480	358	13588	1.58147	1	0.840917	59.0947
GOTERM_BP_FAT	GO:0009142~nucleoside triphosphate biosynthetic process	8	1.03761	0.0503799	ENSMUST00000080368, ENSMUST00000015719, ENSMUST00000034290, ENSMUST00000034592, ENSMUST00000091790, ENSMUST00000007340, ENSMUST00000021536, ENSMUST00000088429, ENSMUST00000025458	480	95	13588	2.38386	1	0.836641	59.1677
GOTERM_BP_FAT	GO:0051052~regulation of DNA metabolic process	6	0.77821	0.0530696	ENSMUST00000078891, ENSMUST00000099159, ENSMUST00000025293, ENSMUST00000080598, ENSMUST00000002473, ENSMUST00000077088, ENSMUST00000080664	480	58	13588	2.92845	1	0.84747	61.126
GOTERM_BP_FAT	GO:0051252~regulation of RNA metabolic process	65	8.43061	0.0532286	ENSMUST00000072863, ENSMUST00000061745, ENSMUST00000079327, ENSMUST00000066475, ENSMUST00000037962, ENSMUST00000046093, ENSMUST00000037824, ENSMUST00000079222, ENSMUST00000058126, ENSMUST00000101392, ENSMUST00000048572, ENSMUST00000046935, ENSMUST00000055256, ENSMUST00000021523, ENSMUST00000101249, ENSMUST00000074667, ENSMUST00000007949, ENSMUST00000085782, ENSMUST00000009713, ENSMUST00000096359,…	480	1488	13588	1.23659	1	0.843742	61.2389
GOTERM_BP_FAT	GO:0031572~G2/M transition DNA damage checkpoint	3	0.389105	0.0552569	ENSMUST00000096359, ENSMUST00000078891, ENSMUST00000080598, ENSMUST00000002473	480	11	13588	7.72045	1	0.850265	62.6528
GOTERM_BP_FAT	GO:0045581~negative regulation of T cell differentiation	3	0.389105	0.0552569	ENSMUST00000048572, ENSMUST00000035911, ENSMUST00000097563, ENSMUST00000050487	480	11	13588	7.72045	1	0.850265	62.6528
GOTERM_BP_FAT	GO:0008219~cell death	26	3.37224	0.0568256	ENSMUST00000025404, ENSMUST00000022102, ENSMUST00000076270, ENSMUST00000080598, ENSMUST00000081946, ENSMUST00000006392, ENSMUST00000078891, ENSMUST00000046777, ENSMUST00000031697, ENSMUST00000001497, ENSMUST00000022781, ENSMUST00000021523, ENSMUST00000051209, ENSMUST00000025266, ENSMUST00000058702, ENSMUST00000042368, ENSMUST00000046916, ENSMUST00000020979, ENSMUST00000026241, ENSMUST00000037440,…	480	507	13588	1.45171	1	0.854027	63.7129
GOTERM_BP_FAT	GO:0016331~morphogenesis of embryonic epithelium	7	0.907912	0.0568902	ENSMUST00000094312, ENSMUST00000026241, ENSMUST00000070656, ENSMUST00000074667, ENSMUST00000098826, ENSMUST00000088420, ENSMUST00000075827, ENSMUST00000098011, ENSMUST00000026240	480	78	13588	2.54049	1	0.850041	63.7559
GOTERM_BP_FAT	GO:0060429~epithelium development	16	2.07523	0.0570858	ENSMUST00000026241, ENSMUST00000099082, ENSMUST00000072863, ENSMUST00000057178, ENSMUST00000031768, ENSMUST00000031325, ENSMUST00000088420, ENSMUST00000026240, ENSMUST00000080664, ENSMUST00000094312, ENSMUST00000070642, ENSMUST00000070656, ENSMUST00000063278, ENSMUST00000098826, ENSMUST00000074667, ENSMUST00000075827, ENSMUST00000098011, ENSMUST00000047264	480	271	13588	1.67134	1	0.846752	63.886
GOTERM_BP_FAT	GO:0048562~embryonic organ morphogenesis	11	1.42672	0.058843	ENSMUST00000026241, ENSMUST00000061745, ENSMUST00000079327, ENSMUST00000031768, ENSMUST00000078137, ENSMUST00000046093, ENSMUST00000026240, ENSMUST00000080664, ENSMUST00000044234, ENSMUST00000030376, ENSMUST00000048572, ENSMUST00000056391, ENSMUST00000021513, ENSMUST00000029422	480	161	13588	1.93411	1	0.851439	65.0346
GOTERM_BP_FAT	GO:0002520~immune system development	17	2.20493	0.0589269	ENSMUST00000072863, ENSMUST00000057178, ENSMUST00000079327, ENSMUST00000034148, ENSMUST00000078137, ENSMUST00000100377, ENSMUST00000048680, ENSMUST00000102669, ENSMUST00000034745, ENSMUST00000044234, ENSMUST00000095078, ENSMUST00000051995, ENSMUST00000056391, ENSMUST00000046935, ENSMUST00000097563, ENSMUST00000067060, ENSMUST00000033509, ENSMUST00000025266, ENSMUST00000075827, ENSMUST00000035532,…	480	295	13588	1.63133	1	0.847698	65.0886
GOTERM_BP_FAT	GO:0009150~purine ribonucleotide metabolic process	9	1.16732	0.0593368	ENSMUST00000080368, ENSMUST00000015719, ENSMUST00000034290, ENSMUST00000034592, ENSMUST00000091790, ENSMUST00000007340, ENSMUST00000021536, ENSMUST00000088429, ENSMUST00000031250, ENSMUST00000025458	480	119	13588	2.14097	1	0.845616	65.3511
GOTERM_BP_FAT	GO:0001657~ureteric bud development	5	0.648508	0.0595655	ENSMUST00000026241, ENSMUST00000072863, ENSMUST00000094301, ENSMUST00000063278, ENSMUST00000038569, ENSMUST00000026240, ENSMUST00000080664	480	42	13588	3.37004	1	0.842655	65.4967
GOTERM_BP_FAT	GO:0050868~negative regulation of T cell activation	5	0.648508	0.0595655	ENSMUST00000048572, ENSMUST00000035911, ENSMUST00000093793, ENSMUST00000097563, ENSMUST00000025293, ENSMUST00000050487	480	42	13588	3.37004	1	0.842655	65.4967
GOTERM_BP_FAT	GO:0051603~proteolysis involved in cellular protein catabolic process	27	3.50195	0.0610729	ENSMUST00000055859, ENSMUST00000037928, ENSMUST00000080812, ENSMUST00000097672, ENSMUST00000042775, ENSMUST00000077088, ENSMUST00000033494, ENSMUST00000065785, ENSMUST00000102966, ENSMUST00000052825, ENSMUST00000031697, ENSMUST00000054956, ENSMUST00000075082, ENSMUST00000082152, ENSMUST00000039234, ENSMUST00000020085, ENSMUST00000042575, ENSMUST00000096482, ENSMUST00000020315, ENSMUST00000066658,…	480	534	13588	1.43132	1	0.846072	66.4426
GOTERM_BP_FAT	GO:0001889~liver development	5	0.648508	0.0639274	ENSMUST00000048572, ENSMUST00000067060, ENSMUST00000049507, ENSMUST00000038107, ENSMUST00000009713	480	43	13588	3.29167	1	0.855548	68.1671
GOTERM_BP_FAT	GO:0006886~intracellular protein transport	16	2.07523	0.0642012	ENSMUST00000020979, ENSMUST00000102981, ENSMUST00000080509, ENSMUST00000085682, ENSMUST00000022196, ENSMUST00000097808, ENSMUST00000065398, ENSMUST00000033075, ENSMUST00000088420, ENSMUST00000049966, ENSMUST00000007216, ENSMUST00000027185, ENSMUST00000026900, ENSMUST00000097563, ENSMUST00000003828, ENSMUST00000097809, ENSMUST00000032555, ENSMUST00000050487	480	276	13588	1.64106	1	0.85297	68.3281
GOTERM_BP_FAT	GO:0045668~negative regulation of osteoblast differentiation	3	0.389105	0.0647981	ENSMUST00000079327, ENSMUST00000056391, ENSMUST00000078137, ENSMUST00000007171, ENSMUST00000007949	480	12	13588	7.07708	1	0.851881	68.6763
GOTERM_BP_FAT	GO:0009205~purine ribonucleoside triphosphate metabolic process	8	1.03761	0.065803	ENSMUST00000080368, ENSMUST00000015719, ENSMUST00000034290, ENSMUST00000034592, ENSMUST00000091790, ENSMUST00000007340, ENSMUST00000021536, ENSMUST00000088429, ENSMUST00000025458	480	101	13588	2.24224	1	0.852638	69.2544
GOTERM_BP_FAT	GO:0006351~transcription, DNA-dependent	9	1.16732	0.0666608	ENSMUST00000026608, ENSMUST00000025241, ENSMUST00000028921, ENSMUST00000026475, ENSMUST00000004786, ENSMUST00000021523, ENSMUST00000000793, ENSMUST00000099500, ENSMUST00000022135, ENSMUST00000032429	480	122	13588	2.08832	1	0.852731	69.7399
GOTERM_BP_FAT	GO:0009199~ribonucleoside triphosphate metabolic process	8	1.03761	0.0686222	ENSMUST00000080368, ENSMUST00000015719, ENSMUST00000034290, ENSMUST00000034592, ENSMUST00000091790, ENSMUST00000007340, ENSMUST00000021536, ENSMUST00000088429, ENSMUST00000025458	480	102	13588	2.22026	1	0.857527	70.8231
GOTERM_BP_FAT	GO:0006754~ATP biosynthetic process	7	0.907912	0.0691616	ENSMUST00000080368, ENSMUST00000015719, ENSMUST00000034290, ENSMUST00000091790, ENSMUST00000007340, ENSMUST00000021536, ENSMUST00000088429, ENSMUST00000025458	480	82	13588	2.41657	1	0.856241	71.1145
GOTERM_BP_FAT	GO:0006357~regulation of transcription from RNA polymerase II promoter	30	3.89105	0.0693778	ENSMUST00000072863, ENSMUST00000099159, ENSMUST00000061745, ENSMUST00000079327, ENSMUST00000037962, ENSMUST00000078137, ENSMUST00000087285, ENSMUST00000037824, ENSMUST00000078886, ENSMUST00000058126, ENSMUST00000032429, ENSMUST00000046935, ENSMUST00000055256, ENSMUST00000029422, ENSMUST00000077225, ENSMUST00000074667, ENSMUST00000007949, ENSMUST00000009713, ENSMUST00000057178, ENSMUST00000015987,…	480	616	13588	1.37865	1	0.853624	71.2305
GOTERM_BP_FAT	GO:0016265~death	26	3.37224	0.0710708	ENSMUST00000025404, ENSMUST00000022102, ENSMUST00000076270, ENSMUST00000080598, ENSMUST00000081946, ENSMUST00000006392, ENSMUST00000078891, ENSMUST00000046777, ENSMUST00000031697, ENSMUST00000001497, ENSMUST00000022781, ENSMUST00000021523, ENSMUST00000051209, ENSMUST00000025266, ENSMUST00000058702, ENSMUST00000042368, ENSMUST00000046916, ENSMUST00000020979, ENSMUST00000026241, ENSMUST00000037440,…	480	519	13588	1.41814	1	0.857144	72.124
GOTERM_BP_FAT	GO:0012502~induction of programmed cell death	11	1.42672	0.0715087	ENSMUST00000025241, ENSMUST00000001497, ENSMUST00000037440, ENSMUST00000070642, ENSMUST00000060655, ENSMUST00000025266, ENSMUST00000049507, ENSMUST00000038777, ENSMUST00000032961, ENSMUST00000042368, ENSMUST00000044234	480	167	13588	1.86462	1	0.855501	72.3509
GOTERM_BP_FAT	GO:0006917~induction of apoptosis	11	1.42672	0.0715087	ENSMUST00000025241, ENSMUST00000001497, ENSMUST00000037440, ENSMUST00000070642, ENSMUST00000060655, ENSMUST00000025266, ENSMUST00000049507, ENSMUST00000038777, ENSMUST00000032961, ENSMUST00000042368, ENSMUST00000044234	480	167	13588	1.86462	1	0.855501	72.3509
GOTERM_BP_FAT	GO:0001658~branching involved in ureteric bud morphogenesis	4	0.518807	0.074394	ENSMUST00000026241, ENSMUST00000072863, ENSMUST00000063278, ENSMUST00000026240, ENSMUST00000080664	480	28	13588	4.04405	1	0.863488	73.8024
GOTERM_BP_FAT	GO:0060675~ureteric bud morphogenesis	4	0.518807	0.074394	ENSMUST00000026241, ENSMUST00000072863, ENSMUST00000063278, ENSMUST00000026240, ENSMUST00000080664	480	28	13588	4.04405	1	0.863488	73.8024
GOTERM_BP_FAT	GO:0043583~ear development	8	1.03761	0.0744747	ENSMUST00000026241, ENSMUST00000031768, ENSMUST00000021513, ENSMUST00000060479, ENSMUST00000046093, ENSMUST00000075827, ENSMUST00000026240, ENSMUST00000030376, ENSMUST00000080664	480	104	13588	2.17756	1	0.860523	73.842
GOTERM_BP_FAT	GO:0009259~ribonucleotide metabolic process	9	1.16732	0.0745194	ENSMUST00000080368, ENSMUST00000015719, ENSMUST00000034290, ENSMUST00000034592, ENSMUST00000091790, ENSMUST00000007340, ENSMUST00000021536, ENSMUST00000088429, ENSMUST00000031250, ENSMUST00000025458	480	125	13588	2.0382	1	0.857426	73.8638
GOTERM_BP_FAT	GO:0048704~embryonic skeletal system morphogenesis	6	0.77821	0.0746814	ENSMUST00000061745, ENSMUST00000079327, ENSMUST00000056391, ENSMUST00000021513, ENSMUST00000029422, ENSMUST00000078137, ENSMUST00000044234, ENSMUST00000080664	480	64	13588	2.65391	1	0.854794	73.943
GOTERM_BP_FAT	GO:0002823~negative regulation of adaptive immune response based on somatic recombination of immune receptors built from immunoglobulin superfamily domains	3	0.389105	0.074841	ENSMUST00000099159, ENSMUST00000093793, ENSMUST00000025293	480	13	13588	6.53269	1	0.852165	74.0208
GOTERM_BP_FAT	GO:0002820~negative regulation of adaptive immune response	3	0.389105	0.074841	ENSMUST00000099159, ENSMUST00000093793, ENSMUST00000025293	480	13	13588	6.53269	1	0.852165	74.0208
GOTERM_BP_FAT	GO:0051726~regulation of cell cycle	13	1.68612	0.0766108	ENSMUST00000096359, ENSMUST00000026241, ENSMUST00000023217, ENSMUST00000037440, ENSMUST00000065398, ENSMUST00000051477, ENSMUST00000020608, ENSMUST00000080598, ENSMUST00000026240, ENSMUST00000096482, ENSMUST00000078891, ENSMUST00000068225, ENSMUST00000025266, ENSMUST00000038107, ENSMUST00000002473	480	214	13588	1.71967	1	0.855786	74.8686
GOTERM_BP_FAT	GO:0032774~RNA biosynthetic process	9	1.16732	0.0772581	ENSMUST00000026608, ENSMUST00000025241, ENSMUST00000028921, ENSMUST00000026475, ENSMUST00000004786, ENSMUST00000021523, ENSMUST00000000793, ENSMUST00000099500, ENSMUST00000022135, ENSMUST00000032429	480	126	13588	2.02202	1	0.855076	75.1721
GOTERM_BP_FAT	GO:0008284~positive regulation of cell proliferation	16	2.07523	0.0782963	ENSMUST00000000187, ENSMUST00000026241, ENSMUST00000072863, ENSMUST00000031280, ENSMUST00000072836, ENSMUST00000031768, ENSMUST00000034148, ENSMUST00000047409, ENSMUST00000004587, ENSMUST00000102669, ENSMUST00000026240, ENSMUST00000048572, ENSMUST00000029422, ENSMUST00000025266, ENSMUST00000019723, ENSMUST00000038777, ENSMUST00000074667	480	284	13588	1.59484	1	0.855839	75.6517
GOTERM_BP_FAT	GO:0048729~tissue morphogenesis	14	1.81582	0.0787291	ENSMUST00000026241, ENSMUST00000099082, ENSMUST00000072863, ENSMUST00000057178, ENSMUST00000031325, ENSMUST00000088420, ENSMUST00000026240, ENSMUST00000080664, ENSMUST00000094312, ENSMUST00000070656, ENSMUST00000063278, ENSMUST00000007171, ENSMUST00000098826, ENSMUST00000074667, ENSMUST00000075827, ENSMUST00000098011	480	238	13588	1.6652	1	0.854354	75.849
GOTERM_BP_FAT	GO:0009144~purine nucleoside triphosphate metabolic process	8	1.03761	0.0806124	ENSMUST00000080368, ENSMUST00000015719, ENSMUST00000034290, ENSMUST00000034592, ENSMUST00000091790, ENSMUST00000007340, ENSMUST00000021536, ENSMUST00000088429, ENSMUST00000025458	480	106	13588	2.13648	1	0.858179	76.6904
GOTERM_BP_FAT	GO:0051054~positive regulation of DNA metabolic process	4	0.518807	0.0808995	ENSMUST00000078891, ENSMUST00000099159, ENSMUST00000080598, ENSMUST00000002473, ENSMUST00000080664	480	29	13588	3.9046	1	0.856205	76.8162
GOTERM_BP_FAT	GO:0031328~positive regulation of cellular biosynthetic process	27	3.50195	0.0811741	ENSMUST00000072863, ENSMUST00000099159, ENSMUST00000061745, ENSMUST00000079327, ENSMUST00000078137, ENSMUST00000087285, ENSMUST00000037824, ENSMUST00000101392, ENSMUST00000032429, ENSMUST00000046935, ENSMUST00000029422, ENSMUST00000101249, ENSMUST00000063278, ENSMUST00000074667, ENSMUST00000009713, ENSMUST00000096359, ENSMUST00000057178, ENSMUST00000015987, ENSMUST00000001538, ENSMUST00000022135,…	480	552	13588	1.38465	1	0.854202	76.9359
GOTERM_BP_FAT	GO:0015031~protein transport	31	4.02075	0.0817514	ENSMUST00000080509, ENSMUST00000085682, ENSMUST00000022196, ENSMUST00000097808, ENSMUST00000021076, ENSMUST00000065398, ENSMUST00000020018, ENSMUST00000088420, ENSMUST00000067935, ENSMUST00000076270, ENSMUST00000049966, ENSMUST00000081946, ENSMUST00000007216, ENSMUST00000050664, ENSMUST00000081182, ENSMUST00000079961, ENSMUST00000030456, ENSMUST00000097809, ENSMUST00000034087, ENSMUST00000032555,…	480	651	13588	1.34802	1	0.853306	77.1857
GOTERM_BP_FAT	GO:0008104~protein localization	35	4.53956	0.082579	ENSMUST00000080509, ENSMUST00000085682, ENSMUST00000022196, ENSMUST00000097808, ENSMUST00000021076, ENSMUST00000065398, ENSMUST00000020018, ENSMUST00000088420, ENSMUST00000067935, ENSMUST00000076270, ENSMUST00000081946, ENSMUST00000049966, ENSMUST00000094053, ENSMUST00000007216, ENSMUST00000081182, ENSMUST00000050664, ENSMUST00000079961, ENSMUST00000059021, ENSMUST00000030456, ENSMUST00000097809,…	480	753	13588	1.31579	1	0.853319	77.5394
GOTERM_BP_FAT	GO:0016567~protein ubiquitination	6	0.77821	0.0828032	ENSMUST00000096482, ENSMUST00000080030, ENSMUST00000020315, ENSMUST00000031817, ENSMUST00000020085, ENSMUST00000037928, ENSMUST00000071667	480	66	13588	2.57348	1	0.851191	77.6343
GOTERM_BP_FAT	GO:0001822~kidney development	8	1.03761	0.0837879	ENSMUST00000026241, ENSMUST00000072863, ENSMUST00000094301, ENSMUST00000063278, ENSMUST00000049507, ENSMUST00000038569, ENSMUST00000026240, ENSMUST00000034745, ENSMUST00000044234, ENSMUST00000080664	480	107	13588	2.11651	1	0.851785	78.0467
GOTERM_BP_FAT	GO:0009152~purine ribonucleotide biosynthetic process	8	1.03761	0.0837879	ENSMUST00000080368, ENSMUST00000015719, ENSMUST00000034290, ENSMUST00000034592, ENSMUST00000091790, ENSMUST00000007340, ENSMUST00000021536, ENSMUST00000088429, ENSMUST00000025458	480	107	13588	2.11651	1	0.851785	78.0467
GOTERM_BP_FAT	GO:0006350~transcription	74	9.59792	0.085185	ENSMUST00000053266, ENSMUST00000072863, ENSMUST00000061745, ENSMUST00000046093, ENSMUST00000037824, ENSMUST00000058126, ENSMUST00000101392, ENSMUST00000048572, ENSMUST00000046777, ENSMUST00000028921, ENSMUST00000055256, ENSMUST00000021523, ENSMUST00000101249, ENSMUST00000074667, ENSMUST00000007949, ENSMUST00000085782, ENSMUST00000009713, ENSMUST00000096359, ENSMUST00000099082, ENSMUST00000057178,…	480	1772	13588	1.18218	1	0.853797	78.6196
GOTERM_BP_FAT	GO:0045739~positive regulation of DNA repair	3	0.389105	0.0853385	ENSMUST00000078891, ENSMUST00000080598, ENSMUST00000002473, ENSMUST00000080664	480	14	13588	6.06607	1	0.851493	78.6817
GOTERM_BP_FAT	GO:0031576~G2/M transition checkpoint	3	0.389105	0.0853385	ENSMUST00000096359, ENSMUST00000078891, ENSMUST00000080598, ENSMUST00000002473	480	14	13588	6.06607	1	0.851493	78.6817
GOTERM_BP_FAT	GO:0010557~positive regulation of macromolecule biosynthetic process	26	3.37224	0.0858131	ENSMUST00000072863, ENSMUST00000099159, ENSMUST00000061745, ENSMUST00000079327, ENSMUST00000078137, ENSMUST00000087285, ENSMUST00000037824, ENSMUST00000101392, ENSMUST00000032429, ENSMUST00000046935, ENSMUST00000029422, ENSMUST00000101249, ENSMUST00000074667, ENSMUST00000009713, ENSMUST00000096359, ENSMUST00000057178, ENSMUST00000015987, ENSMUST00000001538, ENSMUST00000022135, ENSMUST00000062350,…	480	530	13588	1.38871	1	0.850316	78.8725
GOTERM_BP_FAT	GO:0045184~establishment of protein localization	31	4.02075	0.0865296	ENSMUST00000080509, ENSMUST00000085682, ENSMUST00000022196, ENSMUST00000097808, ENSMUST00000021076, ENSMUST00000065398, ENSMUST00000020018, ENSMUST00000088420, ENSMUST00000067935, ENSMUST00000076270, ENSMUST00000049966, ENSMUST00000081946, ENSMUST00000007216, ENSMUST00000050664, ENSMUST00000081182, ENSMUST00000079961, ENSMUST00000030456, ENSMUST00000097809, ENSMUST00000034087, ENSMUST00000032555,…	480	656	13588	1.33774	1	0.849988	79.1576
GOTERM_BP_FAT	GO:0050863~regulation of T cell activation	8	1.03761	0.0870342	ENSMUST00000048572, ENSMUST00000034863, ENSMUST00000022196, ENSMUST00000035911, ENSMUST00000093793, ENSMUST00000097563, ENSMUST00000025293, ENSMUST00000034148, ENSMUST00000050487	480	108	13588	2.09691	1	0.848942	79.3562
GOTERM_BP_FAT	GO:0032504~multicellular organism reproduction	21	2.72374	0.0875927	ENSMUST00000017147, ENSMUST00000079327, ENSMUST00000037440, ENSMUST00000078137, ENSMUST00000033033, ENSMUST00000046093, ENSMUST00000002845, ENSMUST00000024866, ENSMUST00000077088, ENSMUST00000062350, ENSMUST00000044234, ENSMUST00000028730, ENSMUST00000073029, ENSMUST00000028921, ENSMUST00000056391, ENSMUST00000095932, ENSMUST00000055892, ENSMUST00000004910, ENSMUST00000063278, ENSMUST00000007250,…	480	409	13588	1.45348	1	0.848095	79.5739
GOTERM_BP_FAT	GO:0048609~reproductive process in a multicellular organism	21	2.72374	0.0875927	ENSMUST00000017147, ENSMUST00000079327, ENSMUST00000037440, ENSMUST00000078137, ENSMUST00000033033, ENSMUST00000046093, ENSMUST00000002845, ENSMUST00000024866, ENSMUST00000077088, ENSMUST00000062350, ENSMUST00000044234, ENSMUST00000028730, ENSMUST00000073029, ENSMUST00000028921, ENSMUST00000056391, ENSMUST00000095932, ENSMUST00000055892, ENSMUST00000004910, ENSMUST00000063278, ENSMUST00000007250,…	480	409	13588	1.45348	1	0.848095	79.5739
GOTERM_BP_FAT	GO:0000077~DNA damage checkpoint	4	0.518807	0.0876417	ENSMUST00000096359, ENSMUST00000078891, ENSMUST00000037440, ENSMUST00000080598, ENSMUST00000002473	480	30	13588	3.77444	1	0.845513	79.5929
GOTERM_BP_FAT	GO:0045580~regulation of T cell differentiation	5	0.648508	0.0881351	ENSMUST00000048572, ENSMUST00000022196, ENSMUST00000035911, ENSMUST00000097563, ENSMUST00000034148, ENSMUST00000050487	480	48	13588	2.94878	1	0.844473	79.7833
GOTERM_BP_FAT	GO:0048705~skeletal system morphogenesis	9	1.16732	0.088809	ENSMUST00000000187, ENSMUST00000061745, ENSMUST00000039345, ENSMUST00000079327, ENSMUST00000056391, ENSMUST00000021513, ENSMUST00000029422, ENSMUST00000034187, ENSMUST00000078137, ENSMUST00000044234, ENSMUST00000080664	480	130	13588	1.95981	1	0.844065	80.0407
GOTERM_BP_FAT	GO:0009891~positive regulation of biosynthetic process	27	3.50195	0.089424	ENSMUST00000072863, ENSMUST00000099159, ENSMUST00000061745, ENSMUST00000079327, ENSMUST00000078137, ENSMUST00000087285, ENSMUST00000037824, ENSMUST00000101392, ENSMUST00000032429, ENSMUST00000046935, ENSMUST00000029422, ENSMUST00000101249, ENSMUST00000063278, ENSMUST00000074667, ENSMUST00000009713, ENSMUST00000096359, ENSMUST00000057178, ENSMUST00000015987, ENSMUST00000001538, ENSMUST00000022135,…	480	557	13588	1.37222	1	0.843465	80.2728
GOTERM_BP_FAT	GO:0048839~inner ear development	7	0.907912	0.0902142	ENSMUST00000026241, ENSMUST00000031768, ENSMUST00000060479, ENSMUST00000046093, ENSMUST00000075827, ENSMUST00000026240, ENSMUST00000030376, ENSMUST00000080664	480	88	13588	2.2518	1	0.843467	80.5673
GOTERM_BP_FAT	GO:0007242~intracellular signaling cascade	41	5.31777	0.0920847	ENSMUST00000027929, ENSMUST00000006825, ENSMUST00000034863, ENSMUST00000078634, ENSMUST00000026296, ENSMUST00000023109, ENSMUST00000021076, ENSMUST00000086104, ENSMUST00000100377, ENSMUST00000045291, ENSMUST00000088420, ENSMUST00000032961, ENSMUST00000080598, ENSMUST00000030191, ENSMUST00000099078, ENSMUST00000042775, ENSMUST00000078891, ENSMUST00000067908, ENSMUST00000046935, ENSMUST00000024518,…	480	915	13588	1.26846	1	0.847049	81.2481
GOTERM_BP_FAT	GO:0019637~organophosphate metabolic process	11	1.42672	0.0935109	ENSMUST00000098566, ENSMUST00000060522, ENSMUST00000103115, ENSMUST00000026039, ENSMUST00000072836, ENSMUST00000050664, ENSMUST00000044497, ENSMUST00000049507, ENSMUST00000079400, ENSMUST00000067902, ENSMUST00000035532	480	176	13588	1.76927	1	0.849079	81.752
GOTERM_BP_FAT	GO:0006281~DNA repair	13	1.68612	0.094228	ENSMUST00000037440, ENSMUST00000080598, ENSMUST00000077088, ENSMUST00000033990, ENSMUST00000080664, ENSMUST00000073029, ENSMUST00000078891, ENSMUST00000025241, ENSMUST00000102966, ENSMUST00000028921, ENSMUST00000032704, ENSMUST00000007250, ENSMUST00000026063, ENSMUST00000002473	480	222	13588	1.6577	1	0.848811	82.0005
GOTERM_BP_FAT	GO:0006793~phosphorus metabolic process	39	5.05837	0.0951044	ENSMUST00000027929, ENSMUST00000034863, ENSMUST00000025890, ENSMUST00000086104, ENSMUST00000019676, ENSMUST00000030191, ENSMUST00000081946, ENSMUST00000015719, ENSMUST00000046935, ENSMUST00000085435, ENSMUST00000021527, ENSMUST00000100705, ENSMUST00000091284, ENSMUST00000035532, ENSMUST00000041965, ENSMUST00000004156, ENSMUST00000033154, ENSMUST00000026743, ENSMUST00000037440, ENSMUST00000031640,…	480	866	13588	1.27486	1	0.849052	82.2999
GOTERM_BP_FAT	GO:0006796~phosphate metabolic process	39	5.05837	0.0951044	ENSMUST00000027929, ENSMUST00000034863, ENSMUST00000025890, ENSMUST00000086104, ENSMUST00000019676, ENSMUST00000030191, ENSMUST00000081946, ENSMUST00000015719, ENSMUST00000046935, ENSMUST00000085435, ENSMUST00000021527, ENSMUST00000100705, ENSMUST00000091284, ENSMUST00000035532, ENSMUST00000041965, ENSMUST00000004156, ENSMUST00000033154, ENSMUST00000026743, ENSMUST00000037440, ENSMUST00000031640,…	480	866	13588	1.27486	1	0.849052	82.2999
GOTERM_BP_FAT	GO:0051785~positive regulation of nuclear division	3	0.389105	0.0962463	ENSMUST00000026241, ENSMUST00000068225, ENSMUST00000025266, ENSMUST00000026240	480	15	13588	5.66167	1	0.850119	82.683
GOTERM_BP_FAT	GO:0045840~positive regulation of mitosis	3	0.389105	0.0962463	ENSMUST00000026241, ENSMUST00000068225, ENSMUST00000025266, ENSMUST00000026240	480	15	13588	5.66167	1	0.850119	82.683
GOTERM_BP_FAT	GO:0009260~ribonucleotide biosynthetic process	8	1.03761	0.0971957	ENSMUST00000080368, ENSMUST00000015719, ENSMUST00000034290, ENSMUST00000034592, ENSMUST00000091790, ENSMUST00000007340, ENSMUST00000021536, ENSMUST00000088429, ENSMUST00000025458	480	111	13588	2.04024	1	0.850574	82.9955
GOTERM_BP_FAT	GO:0046034~ATP metabolic process	7	0.907912	0.0979256	ENSMUST00000080368, ENSMUST00000015719, ENSMUST00000034290, ENSMUST00000091790, ENSMUST00000007340, ENSMUST00000021536, ENSMUST00000088429, ENSMUST00000025458	480	90	13588	2.20176	1	0.850352	83.2321

## Sheet: 151-5p
Category	Term	Count	%	PValue	Genes	List Total	Pop Hits	Pop Total	Fold Enrichment	Bonferroni	Benjamini	FDR
GOTERM_BP_FAT	GO:0006511~ubiquitin-dependent protein catabolic process	13	1.65605	0.00558661	ENSMUST00000084708, ENSMUST00000026264, ENSMUST00000085614, ENSMUST00000047951, ENSMUST00000017987, ENSMUST00000044271, ENSMUST00000084985, ENSMUST00000044260, ENSMUST00000065461, ENSMUST00000042390, ENSMUST00000004478, ENSMUST00000024778, ENSMUST00000005394, ENSMUST00000032198	498	141	13588	2.51565	0.999985	0.999985	9.1725
GOTERM_BP_FAT	GO:0050817~coagulation	8	1.01911	0.013806	ENSMUST00000029630, ENSMUST00000005954, ENSMUST00000022196, ENSMUST00000023994, ENSMUST00000028328, ENSMUST00000021948, ENSMUST00000026194, ENSMUST00000027615	498	70	13588	3.1183	1	0.999999	21.2382
GOTERM_BP_FAT	GO:0007596~blood coagulation	8	1.01911	0.013806	ENSMUST00000029630, ENSMUST00000005954, ENSMUST00000022196, ENSMUST00000023994, ENSMUST00000028328, ENSMUST00000021948, ENSMUST00000026194, ENSMUST00000027615	498	70	13588	3.1183	1	0.999999	21.2382
GOTERM_BP_FAT	GO:0006351~transcription, DNA-dependent	11	1.40127	0.0139864	ENSMUST00000008043, ENSMUST00000067795, ENSMUST00000080553, ENSMUST00000025106, ENSMUST00000000793, ENSMUST00000096261, ENSMUST00000100816, ENSMUST00000092668, ENSMUST00000043870, ENSMUST00000063694, ENSMUST00000100237, ENSMUST00000048698	498	122	13588	2.46014	1	0.999908	21.4853
GOTERM_BP_FAT	GO:0007599~hemostasis	8	1.01911	0.0148495	ENSMUST00000029630, ENSMUST00000005954, ENSMUST00000022196, ENSMUST00000023994, ENSMUST00000028328, ENSMUST00000021948, ENSMUST00000026194, ENSMUST00000027615	498	71	13588	3.07438	1	0.999392	22.6573
GOTERM_BP_FAT	GO:0051168~nuclear export	5	0.636943	0.0159146	ENSMUST00000103072, ENSMUST00000089772, ENSMUST00000100538, ENSMUST00000034612, ENSMUST00000023190, ENSMUST00000040649	498	27	13588	5.0528	1	0.998258	24.0807
GOTERM_BP_FAT	GO:0050878~regulation of body fluid levels	9	1.1465	0.0160631	ENSMUST00000029630, ENSMUST00000034363, ENSMUST00000005954, ENSMUST00000022196, ENSMUST00000023994, ENSMUST00000028328, ENSMUST00000021948, ENSMUST00000026194, ENSMUST00000027615	498	89	13588	2.75917	1	0.995223	24.2772
GOTERM_BP_FAT	GO:0032774~RNA biosynthetic process	11	1.40127	0.0172053	ENSMUST00000008043, ENSMUST00000067795, ENSMUST00000080553, ENSMUST00000025106, ENSMUST00000000793, ENSMUST00000096261, ENSMUST00000100816, ENSMUST00000092668, ENSMUST00000043870, ENSMUST00000063694, ENSMUST00000100237, ENSMUST00000048698	498	126	13588	2.38204	1	0.99262	25.7728
GOTERM_BP_FAT	GO:0044270~nitrogen compound catabolic process	6	0.764331	0.0179013	ENSMUST00000032175, ENSMUST00000073521, ENSMUST00000046497, ENSMUST00000047687, ENSMUST00000028328, ENSMUST00000066514, ENSMUST00000023232, ENSMUST00000053918	498	42	13588	3.89788	1	0.988561	26.6703
GOTERM_BP_FAT	GO:0006366~transcription from RNA polymerase II promoter	8	1.01911	0.0183158	ENSMUST00000008043, ENSMUST00000067795, ENSMUST00000080553, ENSMUST00000025106, ENSMUST00000096261, ENSMUST00000100816, ENSMUST00000092668, ENSMUST00000043870, ENSMUST00000063694	498	74	13588	2.94974	1	0.982869	27.2
GOTERM_BP_FAT	GO:0006468~protein amino acid phosphorylation	35	4.4586	0.0187518	ENSMUST00000005452, ENSMUST00000036594, ENSMUST00000025523, ENSMUST00000064993, ENSMUST00000002275, ENSMUST00000035081, ENSMUST00000080932, ENSMUST00000034920, ENSMUST00000021701, ENSMUST00000014698, ENSMUST00000047441, ENSMUST00000071056, ENSMUST00000027498, ENSMUST00000005671, ENSMUST00000010486, ENSMUST00000050171, ENSMUST00000067171, ENSMUST00000100354, ENSMUST00000099491, ENSMUST00000034065,…	498	640	13588	1.49216	1	0.976438	27.7532
GOTERM_BP_FAT	GO:0043161~proteasomal ubiquitin-dependent protein catabolic process	5	0.636943	0.0228117	ENSMUST00000047951, ENSMUST00000004478, ENSMUST00000017987, ENSMUST00000044271, ENSMUST00000084985, ENSMUST00000042390	498	30	13588	4.54752	1	0.984293	32.7184
GOTERM_BP_FAT	GO:0010498~proteasomal protein catabolic process	5	0.636943	0.0228117	ENSMUST00000047951, ENSMUST00000004478, ENSMUST00000017987, ENSMUST00000044271, ENSMUST00000084985, ENSMUST00000042390	498	30	13588	4.54752	1	0.984293	32.7184
GOTERM_BP_FAT	GO:0045088~regulation of innate immune response	6	0.764331	0.025633	ENSMUST00000034519, ENSMUST00000023994, ENSMUST00000095412, ENSMUST00000025333, ENSMUST00000000793, ENSMUST00000029741	498	46	13588	3.55893	1	0.986221	35.9775
GOTERM_BP_FAT	GO:0009611~response to wounding	21	2.67516	0.0298281	ENSMUST00000025797, ENSMUST00000006687, ENSMUST00000005954, ENSMUST00000022196, ENSMUST00000023994, ENSMUST00000093793, ENSMUST00000023180, ENSMUST00000035938, ENSMUST00000028672, ENSMUST00000028361, ENSMUST00000079838, ENSMUST00000081904, ENSMUST00000100222, ENSMUST00000077918, ENSMUST00000061294, ENSMUST00000029630, ENSMUST00000089595, ENSMUST00000070690, ENSMUST00000021948, ENSMUST00000028328,…	498	347	13588	1.65126	1	0.99007	40.55
GOTERM_BP_FAT	GO:0006796~phosphate metabolic process	43	5.47771	0.0377019	ENSMUST00000032560, ENSMUST00000025523, ENSMUST00000080932, ENSMUST00000034920, ENSMUST00000014698, ENSMUST00000047441, ENSMUST00000071056, ENSMUST00000005671, ENSMUST00000010486, ENSMUST00000034065, ENSMUST00000098629, ENSMUST00000016323, ENSMUST00000043585, ENSMUST00000028118, ENSMUST00000001155, ENSMUST00000039926, ENSMUST00000031640, ENSMUST00000048249, ENSMUST00000076859, ENSMUST00000000451,…	498	866	13588	1.3548	1	0.99564	48.3137
GOTERM_BP_FAT	GO:0006793~phosphorus metabolic process	43	5.47771	0.0377019	ENSMUST00000032560, ENSMUST00000025523, ENSMUST00000080932, ENSMUST00000034920, ENSMUST00000014698, ENSMUST00000047441, ENSMUST00000071056, ENSMUST00000005671, ENSMUST00000010486, ENSMUST00000034065, ENSMUST00000098629, ENSMUST00000016323, ENSMUST00000043585, ENSMUST00000028118, ENSMUST00000001155, ENSMUST00000039926, ENSMUST00000031640, ENSMUST00000048249, ENSMUST00000076859, ENSMUST00000000451,…	498	866	13588	1.3548	1	0.99564	48.3137
GOTERM_BP_FAT	GO:0002684~positive regulation of immune system process	14	1.78344	0.0396563	ENSMUST00000025797, ENSMUST00000005954, ENSMUST00000022196, ENSMUST00000023994, ENSMUST00000040306, ENSMUST00000034433, ENSMUST00000077918, ENSMUST00000033004, ENSMUST00000034519, ENSMUST00000095412, ENSMUST00000000793, ENSMUST00000026194, ENSMUST00000029741, ENSMUST00000028118	498	206	13588	1.85433	1	0.99521	50.0871
GOTERM_BP_FAT	GO:0034656~nucleobase, nucleoside and nucleotide catabolic process	5	0.636943	0.0413615	ENSMUST00000073521, ENSMUST00000046497, ENSMUST00000047687, ENSMUST00000028328, ENSMUST00000066514, ENSMUST00000023232, ENSMUST00000053918	498	36	13588	3.7896	1	0.994632	51.5874
GOTERM_BP_FAT	GO:0034655~nucleobase, nucleoside, nucleotide and nucleic acid catabolic process	5	0.636943	0.0413615	ENSMUST00000073521, ENSMUST00000046497, ENSMUST00000047687, ENSMUST00000028328, ENSMUST00000066514, ENSMUST00000023232, ENSMUST00000053918	498	36	13588	3.7896	1	0.994632	51.5874
GOTERM_BP_FAT	GO:0016044~membrane organization	17	2.16561	0.0417312	ENSMUST00000084979, ENSMUST00000005954, ENSMUST00000002626, ENSMUST00000022196, ENSMUST00000075326, ENSMUST00000028694, ENSMUST00000045277, ENSMUST00000081904, ENSMUST00000044271, ENSMUST00000032971, ENSMUST00000098513, ENSMUST00000069533, ENSMUST00000089595, ENSMUST00000100208, ENSMUST00000014686, ENSMUST00000059566, ENSMUST00000098845, ENSMUST00000098629, ENSMUST00000024099, ENSMUST00000047740,…	498	272	13588	1.70532	1	0.993021	51.9071
GOTERM_BP_FAT	GO:0016310~phosphorylation	36	4.58599	0.0504103	ENSMUST00000005452, ENSMUST00000036594, ENSMUST00000025523, ENSMUST00000064993, ENSMUST00000002275, ENSMUST00000035081, ENSMUST00000080932, ENSMUST00000034920, ENSMUST00000021701, ENSMUST00000014698, ENSMUST00000047441, ENSMUST00000071056, ENSMUST00000027498, ENSMUST00000005671, ENSMUST00000010486, ENSMUST00000050171, ENSMUST00000067171, ENSMUST00000100354, ENSMUST00000099491, ENSMUST00000034065,…	498	718	13588	1.36806	1	0.99662	58.8637
GOTERM_BP_FAT	GO:0042060~wound healing	9	1.1465	0.052901	ENSMUST00000029630, ENSMUST00000089595, ENSMUST00000005954, ENSMUST00000022196, ENSMUST00000023994, ENSMUST00000028328, ENSMUST00000021948, ENSMUST00000026194, ENSMUST00000081904, ENSMUST00000027615	498	112	13588	2.19256	1	0.996531	60.6779
GOTERM_BP_FAT	GO:0001817~regulation of cytokine production	10	1.27389	0.0689879	ENSMUST00000082099, ENSMUST00000025554, ENSMUST00000034519, ENSMUST00000064993, ENSMUST00000077541, ENSMUST00000095412, ENSMUST00000093793, ENSMUST00000000793, ENSMUST00000061829, ENSMUST00000029741, ENSMUST00000080745, ENSMUST00000028118	498	139	13588	1.96296	1	0.999156	70.6999
GOTERM_BP_FAT	GO:0006508~proteolysis	48	6.11465	0.0706157	ENSMUST00000034922, ENSMUST00000002735, ENSMUST00000084708, ENSMUST00000047888, ENSMUST00000034492, ENSMUST00000023994, ENSMUST00000077541, ENSMUST00000017987, ENSMUST00000078542, ENSMUST00000084985, ENSMUST00000026292, ENSMUST00000014058, ENSMUST00000066880, ENSMUST00000028118, ENSMUST00000026264, ENSMUST00000047951, ENSMUST00000044271, ENSMUST00000000449, ENSMUST00000035780, ENSMUST00000004478,…	498	1034	13588	1.26662	1	0.998997	71.5673
GOTERM_BP_FAT	GO:0006732~coenzyme metabolic process	10	1.27389	0.0792587	ENSMUST00000032175, ENSMUST00000073521, ENSMUST00000103142, ENSMUST00000028148, ENSMUST00000000175, ENSMUST00000067888, ENSMUST00000021653, ENSMUST00000005069, ENSMUST00000033074, ENSMUST00000066514, ENSMUST00000061676	498	143	13588	1.90805	1	0.999408	75.7822
GOTERM_BP_FAT	GO:0030433~ER-associated protein catabolic process	3	0.382166	0.0798047	ENSMUST00000047951, ENSMUST00000044271, ENSMUST00000042390	498	13	13588	6.29657	1	0.999223	76.0277
GOTERM_BP_FAT	GO:0009132~nucleoside diphosphate metabolic process	3	0.382166	0.0798047	ENSMUST00000073521, ENSMUST00000047687, ENSMUST00000028328, ENSMUST00000066514	498	13	13588	6.29657	1	0.999223	76.0277
GOTERM_BP_FAT	GO:0016064~immunoglobulin mediated immune response	6	0.764331	0.0800648	ENSMUST00000025797, ENSMUST00000023994, ENSMUST00000040306, ENSMUST00000085970, ENSMUST00000103414, ENSMUST00000077918	498	63	13588	2.59858	1	0.998977	76.1438
GOTERM_BP_FAT	GO:0030036~actin cytoskeleton organization	11	1.40127	0.0812316	ENSMUST00000082099, ENSMUST00000064993, ENSMUST00000076095, ENSMUST00000092420, ENSMUST00000080745, ENSMUST00000034433, ENSMUST00000097561, ENSMUST00000069533, ENSMUST00000027488, ENSMUST00000049305, ENSMUST00000002889, ENSMUST00000090269, ENSMUST00000030785, ENSMUST00000027671	498	165	13588	1.81901	1	0.998781	76.6581
GOTERM_BP_FAT	GO:0046700~heterocycle catabolic process	5	0.636943	0.0865976	ENSMUST00000032175, ENSMUST00000073521, ENSMUST00000028328, ENSMUST00000016031, ENSMUST00000066514, ENSMUST00000023232, ENSMUST00000053918	498	46	13588	2.96578	1	0.99899	78.8918
GOTERM_BP_FAT	GO:0007605~sensory perception of sound	7	0.89172	0.0869477	ENSMUST00000084979, ENSMUST00000049305, ENSMUST00000003857, ENSMUST00000022303, ENSMUST00000092420, ENSMUST00000087497, ENSMUST00000030785, ENSMUST00000079590	498	84	13588	2.27376	1	0.998732	79.0304
GOTERM_BP_FAT	GO:0009109~coenzyme catabolic process	4	0.509554	0.0881357	ENSMUST00000032175, ENSMUST00000073521, ENSMUST00000000175, ENSMUST00000066514, ENSMUST00000061676	498	29	13588	3.76347	1	0.998533	79.494
GOTERM_BP_FAT	GO:0019724~B cell mediated immunity	6	0.764331	0.0888184	ENSMUST00000025797, ENSMUST00000023994, ENSMUST00000040306, ENSMUST00000085970, ENSMUST00000103414, ENSMUST00000077918	498	65	13588	2.51863	1	0.998254	79.7561
GOTERM_BP_FAT	GO:0007010~cytoskeleton organization	18	2.29299	0.0894054	ENSMUST00000082099, ENSMUST00000064993, ENSMUST00000049378, ENSMUST00000076095, ENSMUST00000092420, ENSMUST00000000451, ENSMUST00000080745, ENSMUST00000097561, ENSMUST00000034433, ENSMUST00000080665, ENSMUST00000069533, ENSMUST00000027488, ENSMUST00000098561, ENSMUST00000049305, ENSMUST00000046769, ENSMUST00000064495, ENSMUST00000002889, ENSMUST00000090269, ENSMUST00000034771, ENSMUST00000030785,…	498	326	13588	1.50654	1	0.997932	79.9789
GOTERM_BP_FAT	GO:0060323~head morphogenesis	3	0.382166	0.0909219	ENSMUST00000098334, ENSMUST00000075181, ENSMUST00000098275	498	14	13588	5.84682	1	0.997731	80.5439
GOTERM_BP_FAT	GO:0055065~metal ion homeostasis	8	1.01911	0.0935683	ENSMUST00000031304, ENSMUST00000082099, ENSMUST00000071968, ENSMUST00000064993, ENSMUST00000002043, ENSMUST00000007340, ENSMUST00000080745, ENSMUST00000084120, ENSMUST00000032813, ENSMUST00000099241	498	106	13588	2.05926	1	0.997709	81.4939
GOTERM_BP_FAT	GO:0007169~transmembrane receptor protein tyrosine kinase signaling pathway	12	1.52866	0.0946386	ENSMUST00000005452, ENSMUST00000025523, ENSMUST00000000451, ENSMUST00000034433, ENSMUST00000028759, ENSMUST00000018295, ENSMUST00000075181, ENSMUST00000005671, ENSMUST00000067171, ENSMUST00000099491, ENSMUST00000022698, ENSMUST00000035661, ENSMUST00000026076, ENSMUST00000091885, ENSMUST00000033751	498	192	13588	1.70532	1	0.997434	81.8656
GOTERM_BP_FAT	GO:0031348~negative regulation of defense response	4	0.509554	0.095394	ENSMUST00000082099, ENSMUST00000064993, ENSMUST00000023994, ENSMUST00000093793, ENSMUST00000025333, ENSMUST00000080745	498	30	13588	3.63802	1	0.997087	82.1237
GOTERM_BP_FAT	GO:0006955~immune response	24	3.05732	0.0961764	ENSMUST00000025797, ENSMUST00000097329, ENSMUST00000023994, ENSMUST00000035938, ENSMUST00000085970, ENSMUST00000042771, ENSMUST00000103414, ENSMUST00000077918, ENSMUST00000034519, ENSMUST00000061829, ENSMUST00000013851, ENSMUST00000097720, ENSMUST00000025312, ENSMUST00000093793, ENSMUST00000040306, ENSMUST00000028361, ENSMUST00000025333, ENSMUST00000027164, ENSMUST00000097336, ENSMUST00000099241,…	498	471	13588	1.39033	1	0.996722	82.3874

## Sheet: 155
Category	Term	Count	%	PValue	Genes	List Total	Pop Hits	Pop Total	Fold Enrichment	Bonferroni	Benjamini	FDR
GOTERM_BP_FAT	GO:0022900~electron transport chain	13	1.70604	0.000351657	ENSMUST00000040260, ENSMUST00000082407, ENSMUST00000082405, ENSMUST00000027193, ENSMUST00000002980, ENSMUST00000033176, ENSMUST00000027111, ENSMUST00000021993, ENSMUST00000030401, ENSMUST00000015796, ENSMUST00000033373, ENSMUST00000020372, ENSMUST00000042834	454	112	13588	3.47396	0.478309	0.478309	0.597421
GOTERM_BP_FAT	GO:0022904~respiratory electron transport chain	6	0.787402	0.0020985	ENSMUST00000021993, ENSMUST00000082407, ENSMUST00000082405, ENSMUST00000020372, ENSMUST00000002980, ENSMUST00000027111	454	28	13588	6.41347	0.979479	0.856749	3.51562
GOTERM_BP_FAT	GO:0042773~ATP synthesis coupled electron transport	5	0.656168	0.00257132	ENSMUST00000021993, ENSMUST00000082407, ENSMUST00000020372, ENSMUST00000002980, ENSMUST00000027111	454	18	13588	8.31375	0.991461	0.795603	4.29151
GOTERM_BP_FAT	GO:0045333~cellular respiration	8	1.04987	0.00333584	ENSMUST00000021993, ENSMUST00000082407, ENSMUST00000082405, ENSMUST00000020372, ENSMUST00000002980, ENSMUST00000027111, ENSMUST00000027810, ENSMUST00000056085	454	59	13588	4.05824	0.997933	0.786774	5.53366
GOTERM_BP_FAT	GO:0015980~energy derivation by oxidation of organic compounds	10	1.31234	0.00537194	ENSMUST00000021993, ENSMUST00000082407, ENSMUST00000082405, ENSMUST00000034624, ENSMUST00000020372, ENSMUST00000052012, ENSMUST00000002980, ENSMUST00000027111, ENSMUST00000027810, ENSMUST00000056085	454	98	13588	3.05403	0.999953	0.863711	8.7682
GOTERM_BP_FAT	GO:0002244~hemopoietic progenitor cell differentiation	4	0.524934	0.00646839	ENSMUST00000023352, ENSMUST00000034624, ENSMUST00000002180, ENSMUST00000095476	454	12	13588	9.97651	0.999994	0.864786	10.4665
GOTERM_BP_FAT	GO:0006091~generation of precursor metabolites and energy	18	2.3622	0.00659235	ENSMUST00000082407, ENSMUST00000040260, ENSMUST00000082405, ENSMUST00000027193, ENSMUST00000052012, ENSMUST00000002980, ENSMUST00000033176, ENSMUST00000027111, ENSMUST00000056085, ENSMUST00000021993, ENSMUST00000030401, ENSMUST00000015796, ENSMUST00000034624, ENSMUST00000033373, ENSMUST00000042834, ENSMUST00000020372, ENSMUST00000013304, ENSMUST00000027810	454	261	13588	2.0641	0.999995	0.825884	10.6567
GOTERM_BP_FAT	GO:0042775~mitochondrial ATP synthesis coupled electron transport	4	0.524934	0.0101854	ENSMUST00000021993, ENSMUST00000082407, ENSMUST00000020372, ENSMUST00000002980	454	14	13588	8.55129	1	0.90628	16.0051
GOTERM_BP_FAT	GO:0033152~immunoglobulin V(D)J recombination	3	0.393701	0.0103725	ENSMUST00000023352, ENSMUST00000075832, ENSMUST00000095476	454	5	13588	17.9577	1	0.882727	16.2752
GOTERM_BP_FAT	GO:0006357~regulation of transcription from RNA polymerase II promoter	32	4.19948	0.0147904	ENSMUST00000088627, ENSMUST00000027649, ENSMUST00000064957, ENSMUST00000055676, ENSMUST00000058555, ENSMUST00000034766, ENSMUST00000087086, ENSMUST00000089752, ENSMUST00000027730, ENSMUST00000004097, ENSMUST00000032429, ENSMUST00000056815, ENSMUST00000098946, ENSMUST00000029657, ENSMUST00000098948, ENSMUST00000050029, ENSMUST00000029170, ENSMUST00000062009, ENSMUST00000086851, ENSMUST00000021787,…	454	616	13588	1.55478	1	0.936496	22.42
GOTERM_BP_FAT	GO:0019438~aromatic compound biosynthetic process	4	0.524934	0.0149157	ENSMUST00000050131, ENSMUST00000034570, ENSMUST00000068006, ENSMUST00000020241	454	16	13588	7.48238	1	0.920137	22.5879
GOTERM_BP_FAT	GO:0007193~inhibition of adenylate cyclase activity by G-protein signaling	4	0.524934	0.0176719	ENSMUST00000055676, ENSMUST00000078634, ENSMUST00000033699, ENSMUST00000026569	454	17	13588	7.04224	1	0.935994	26.1963
GOTERM_BP_FAT	GO:0010605~negative regulation of macromolecule metabolic process	27	3.54331	0.0193279	ENSMUST00000058555, ENSMUST00000093943, ENSMUST00000066719, ENSMUST00000087086, ENSMUST00000004097, ENSMUST00000002177, ENSMUST00000098946, ENSMUST00000006898, ENSMUST00000098948, ENSMUST00000021997, ENSMUST00000029170, ENSMUST00000033699, ENSMUST00000034707, ENSMUST00000025867, ENSMUST00000028999, ENSMUST00000067398, ENSMUST00000067664, ENSMUST00000024720, ENSMUST00000101644, ENSMUST00000025944,…	454	506	13588	1.59703	1	0.937802	28.2876
GOTERM_BP_FAT	GO:0016447~somatic recombination of immunoglobulin gene segments	4	0.524934	0.020692	ENSMUST00000023352, ENSMUST00000075832, ENSMUST00000043301, ENSMUST00000095476	454	18	13588	6.651	1	0.936897	29.9682
GOTERM_BP_FAT	GO:0042176~regulation of protein catabolic process	5	0.656168	0.0209498	ENSMUST00000067398, ENSMUST00000025293, ENSMUST00000033699, ENSMUST00000050850, ENSMUST00000025867	454	32	13588	4.67649	1	0.926558	30.2816
GOTERM_BP_FAT	GO:0009894~regulation of catabolic process	6	0.787402	0.0249314	ENSMUST00000067398, ENSMUST00000025293, ENSMUST00000033699, ENSMUST00000098367, ENSMUST00000050850, ENSMUST00000025867	454	50	13588	3.59154	1	0.946025	34.9577
GOTERM_BP_FAT	GO:0002320~lymphoid progenitor cell differentiation	3	0.393701	0.0271777	ENSMUST00000023352, ENSMUST00000002180, ENSMUST00000095476	454	8	13588	11.2236	1	0.950138	37.4638
GOTERM_BP_FAT	GO:0007194~negative regulation of adenylate cyclase activity	4	0.524934	0.0275266	ENSMUST00000055676, ENSMUST00000078634, ENSMUST00000033699, ENSMUST00000026569	454	20	13588	5.9859	1	0.943232	37.8449
GOTERM_BP_FAT	GO:0031280~negative regulation of cyclase activity	4	0.524934	0.0275266	ENSMUST00000055676, ENSMUST00000078634, ENSMUST00000033699, ENSMUST00000026569	454	20	13588	5.9859	1	0.943232	37.8449
GOTERM_BP_FAT	GO:0016445~somatic diversification of immunoglobulins	4	0.524934	0.0275266	ENSMUST00000023352, ENSMUST00000075832, ENSMUST00000043301, ENSMUST00000095476	454	20	13588	5.9859	1	0.943232	37.8449
GOTERM_BP_FAT	GO:0043648~dicarboxylic acid metabolic process	4	0.524934	0.0275266	ENSMUST00000025439, ENSMUST00000069451, ENSMUST00000020241, ENSMUST00000027810	454	20	13588	5.9859	1	0.943232	37.8449
GOTERM_BP_FAT	GO:0051350~negative regulation of lyase activity	4	0.524934	0.0275266	ENSMUST00000055676, ENSMUST00000078634, ENSMUST00000033699, ENSMUST00000026569	454	20	13588	5.9859	1	0.943232	37.8449
GOTERM_BP_FAT	GO:0042558~pteridine and derivative metabolic process	4	0.524934	0.0275266	ENSMUST00000050131, ENSMUST00000034570, ENSMUST00000068006, ENSMUST00000020241	454	20	13588	5.9859	1	0.943232	37.8449
GOTERM_BP_FAT	GO:0006333~chromatin assembly or disassembly	9	1.1811	0.0292129	ENSMUST00000078267, ENSMUST00000081026, ENSMUST00000098946, ENSMUST00000098948, ENSMUST00000093943, ENSMUST00000079702, ENSMUST00000039782, ENSMUST00000089752, ENSMUST00000034707, ENSMUST00000075220, ENSMUST00000058011, ENSMUST00000099703	454	109	13588	2.47124	1	0.944245	39.6558
GOTERM_BP_FAT	GO:0051276~chromosome organization	22	2.88714	0.0298563	ENSMUST00000095573, ENSMUST00000093943, ENSMUST00000089752, ENSMUST00000053744, ENSMUST00000052063, ENSMUST00000103118, ENSMUST00000078267, ENSMUST00000081026, ENSMUST00000098946, ENSMUST00000098948, ENSMUST00000094120, ENSMUST00000039782, ENSMUST00000029170, ENSMUST00000034707, ENSMUST00000095476, ENSMUST00000052965, ENSMUST00000099703, ENSMUST00000051446, ENSMUST00000024720, ENSMUST00000058011,…	454	404	13588	1.62983	1	0.939419	40.3335
GOTERM_BP_FAT	GO:0042177~negative regulation of protein catabolic process	3	0.393701	0.0341824	ENSMUST00000067398, ENSMUST00000033699, ENSMUST00000025867	454	9	13588	9.97651	1	0.953299	44.7079
GOTERM_BP_FAT	GO:0033151~V(D)J recombination	3	0.393701	0.0341824	ENSMUST00000023352, ENSMUST00000075832, ENSMUST00000095476	454	9	13588	9.97651	1	0.953299	44.7079
GOTERM_BP_FAT	GO:0006325~chromatin organization	18	2.3622	0.0353319	ENSMUST00000051446, ENSMUST00000095573, ENSMUST00000093943, ENSMUST00000024720, ENSMUST00000089752, ENSMUST00000053744, ENSMUST00000052063, ENSMUST00000058011, ENSMUST00000103118, ENSMUST00000078267, ENSMUST00000081026, ENSMUST00000029989, ENSMUST00000098946, ENSMUST00000094120, ENSMUST00000098948, ENSMUST00000079702, ENSMUST00000039782, ENSMUST00000029170, ENSMUST00000020382, ENSMUST00000034707,…	454	315	13588	1.71026	1	0.951435	45.8184
GOTERM_BP_FAT	GO:0002562~somatic diversification of immune receptors via germline recombination within a single locus	4	0.524934	0.0354147	ENSMUST00000023352, ENSMUST00000075832, ENSMUST00000043301, ENSMUST00000095476	454	22	13588	5.44173	1	0.94499	45.8976
GOTERM_BP_FAT	GO:0016444~somatic cell DNA recombination	4	0.524934	0.0354147	ENSMUST00000023352, ENSMUST00000075832, ENSMUST00000043301, ENSMUST00000095476	454	22	13588	5.44173	1	0.94499	45.8976
GOTERM_BP_FAT	GO:0006119~oxidative phosphorylation	6	0.787402	0.0382918	ENSMUST00000021993, ENSMUST00000082407, ENSMUST00000020372, ENSMUST00000013304, ENSMUST00000002980, ENSMUST00000027111	454	56	13588	3.20673	1	0.950691	48.582
GOTERM_BP_FAT	GO:0045934~negative regulation of nucleobase, nucleoside, nucleotide and nucleic acid metabolic process	21	2.75591	0.0436936	ENSMUST00000067398, ENSMUST00000093943, ENSMUST00000024720, ENSMUST00000087086, ENSMUST00000101644, ENSMUST00000025944, ENSMUST00000004097, ENSMUST00000066849, ENSMUST00000059507, ENSMUST00000036453, ENSMUST00000002177, ENSMUST00000026036, ENSMUST00000098946, ENSMUST00000075832, ENSMUST00000044608, ENSMUST00000006898, ENSMUST00000098948, ENSMUST00000021997, ENSMUST00000079702, ENSMUST00000025293,…	454	397	13588	1.58317	1	0.963341	53.287
GOTERM_BP_FAT	GO:0002200~somatic diversification of immune receptors	4	0.524934	0.0443373	ENSMUST00000023352, ENSMUST00000075832, ENSMUST00000043301, ENSMUST00000095476	454	24	13588	4.98825	1	0.960318	53.8197
GOTERM_BP_FAT	GO:0045449~regulation of transcription	89	11.6798	0.0448508	ENSMUST00000095573, ENSMUST00000022030, ENSMUST00000055676, ENSMUST00000006047, ENSMUST00000058555, ENSMUST00000034766, ENSMUST00000087086, ENSMUST00000045931, ENSMUST00000010319, ENSMUST00000089752, ENSMUST00000053744, ENSMUST00000027730, ENSMUST00000004097, ENSMUST00000018795, ENSMUST00000085385, ENSMUST00000056815, ENSMUST00000081639, ENSMUST00000031227, ENSMUST00000021997, ENSMUST00000021333,…	454	2227	13588	1.19611	1	0.956897	54.2407
GOTERM_BP_FAT	GO:0051172~negative regulation of nitrogen compound metabolic process	21	2.75591	0.0478812	ENSMUST00000067398, ENSMUST00000093943, ENSMUST00000024720, ENSMUST00000087086, ENSMUST00000101644, ENSMUST00000025944, ENSMUST00000004097, ENSMUST00000066849, ENSMUST00000059507, ENSMUST00000036453, ENSMUST00000002177, ENSMUST00000026036, ENSMUST00000098946, ENSMUST00000075832, ENSMUST00000044608, ENSMUST00000006898, ENSMUST00000098948, ENSMUST00000021997, ENSMUST00000079702, ENSMUST00000025293,…	454	401	13588	1.56738	1	0.960908	56.6521
GOTERM_BP_FAT	GO:0006268~DNA unwinding during replication	3	0.393701	0.049985	ENSMUST00000023353, ENSMUST00000058011, ENSMUST00000059507	454	11	13588	8.1626	1	0.962037	58.2553
GOTERM_BP_FAT	GO:0045785~positive regulation of cell adhesion	5	0.656168	0.0541702	ENSMUST00000029846, ENSMUST00000028619, ENSMUST00000096494, ENSMUST00000066576, ENSMUST00000048471	454	43	13588	3.48018	1	0.967755	61.2801
GOTERM_BP_FAT	GO:0006350~transcription	72	9.44882	0.0547221	ENSMUST00000095573, ENSMUST00000022030, ENSMUST00000095536, ENSMUST00000006047, ENSMUST00000058555, ENSMUST00000034766, ENSMUST00000087086, ENSMUST00000045931, ENSMUST00000010319, ENSMUST00000089752, ENSMUST00000053744, ENSMUST00000004097, ENSMUST00000018795, ENSMUST00000056815, ENSMUST00000081639, ENSMUST00000031227, ENSMUST00000021997, ENSMUST00000021333, ENSMUST00000029170, ENSMUST00000020268,…	454	1772	13588	1.2161	1	0.96521	61.6633
GOTERM_BP_FAT	GO:0007169~transmembrane receptor protein tyrosine kinase signaling pathway	12	1.5748	0.0569293	ENSMUST00000005452, ENSMUST00000033040, ENSMUST00000025523, ENSMUST00000078541, ENSMUST00000041030, ENSMUST00000002177, ENSMUST00000039419, ENSMUST00000064794, ENSMUST00000067171, ENSMUST00000099491, ENSMUST00000033581, ENSMUST00000033699, ENSMUST00000025420, ENSMUST00000069451	454	192	13588	1.87059	1	0.966245	63.1601
GOTERM_BP_FAT	GO:0016310~phosphorylation	33	4.33071	0.057095	ENSMUST00000082407, ENSMUST00000005452, ENSMUST00000025523, ENSMUST00000078312, ENSMUST00000033040, ENSMUST00000018965, ENSMUST00000036421, ENSMUST00000017435, ENSMUST00000030536, ENSMUST00000034920, ENSMUST00000078541, ENSMUST00000055406, ENSMUST00000031034, ENSMUST00000062108, ENSMUST00000002980, ENSMUST00000027111, ENSMUST00000021993, ENSMUST00000025962, ENSMUST00000033326, ENSMUST00000060642,…	454	718	13588	1.37559	1	0.962961	63.2702
GOTERM_BP_FAT	GO:0032508~DNA duplex unwinding	3	0.393701	0.0586884	ENSMUST00000023353, ENSMUST00000058011, ENSMUST00000059507	454	12	13588	7.48238	1	0.962779	64.3134
GOTERM_BP_FAT	GO:0010811~positive regulation of cell-substrate adhesion	4	0.524934	0.0595911	ENSMUST00000029846, ENSMUST00000028619, ENSMUST00000096494, ENSMUST00000048471	454	27	13588	4.434	1	0.961131	64.892
GOTERM_BP_FAT	GO:0010558~negative regulation of macromolecule biosynthetic process	21	2.75591	0.0673799	ENSMUST00000067398, ENSMUST00000093943, ENSMUST00000024720, ENSMUST00000066719, ENSMUST00000087086, ENSMUST00000101644, ENSMUST00000025944, ENSMUST00000004097, ENSMUST00000066849, ENSMUST00000059507, ENSMUST00000036453, ENSMUST00000002177, ENSMUST00000026036, ENSMUST00000098946, ENSMUST00000075832, ENSMUST00000044608, ENSMUST00000006898, ENSMUST00000098948, ENSMUST00000021997, ENSMUST00000079702,…	454	418	13588	1.50364	1	0.972256	69.5302
GOTERM_BP_FAT	GO:0032392~DNA geometric change	3	0.393701	0.0678675	ENSMUST00000023353, ENSMUST00000058011, ENSMUST00000059507	454	13	13588	6.90681	1	0.970223	69.8004
GOTERM_BP_FAT	GO:0016481~negative regulation of transcription	19	2.49344	0.0733333	ENSMUST00000067398, ENSMUST00000093943, ENSMUST00000024720, ENSMUST00000087086, ENSMUST00000101644, ENSMUST00000025944, ENSMUST00000004097, ENSMUST00000066849, ENSMUST00000059507, ENSMUST00000036453, ENSMUST00000002177, ENSMUST00000026036, ENSMUST00000075832, ENSMUST00000044608, ENSMUST00000098946, ENSMUST00000098948, ENSMUST00000021997, ENSMUST00000079702, ENSMUST00000029170, ENSMUST00000034707,…	454	372	13588	1.52866	1	0.97547	72.6796
GOTERM_BP_FAT	GO:0002377~immunoglobulin production	4	0.524934	0.0769598	ENSMUST00000023352, ENSMUST00000075832, ENSMUST00000043301, ENSMUST00000095476	454	30	13588	3.9906	1	0.977602	74.445
GOTERM_BP_FAT	GO:0042559~pteridine and derivative biosynthetic process	3	0.393701	0.0774812	ENSMUST00000050131, ENSMUST00000034570, ENSMUST00000068006	454	14	13588	6.41347	1	0.976006	74.6899
GOTERM_BP_FAT	GO:0030324~lung development	8	1.04987	0.0775872	ENSMUST00000005452, ENSMUST00000075832, ENSMUST00000029657, ENSMUST00000032342, ENSMUST00000067171, ENSMUST00000064794, ENSMUST00000099491, ENSMUST00000034000, ENSMUST00000025944, ENSMUST00000004097	454	111	13588	2.15708	1	0.973857	74.7394
GOTERM_BP_FAT	GO:0007049~cell cycle	28	3.67454	0.0824758	ENSMUST00000022030, ENSMUST00000028981, ENSMUST00000022053, ENSMUST00000085804, ENSMUST00000007007, ENSMUST00000018965, ENSMUST00000001258, ENSMUST00000089287, ENSMUST00000022009, ENSMUST00000006898, ENSMUST00000033326, ENSMUST00000009777, ENSMUST00000029170, ENSMUST00000095476, ENSMUST00000020268, ENSMUST00000026063, ENSMUST00000052965, ENSMUST00000038648, ENSMUST00000018337, ENSMUST00000067398,…	454	611	13588	1.37157	1	0.977437	76.9258
GOTERM_BP_FAT	GO:0030323~respiratory tube development	8	1.04987	0.0835169	ENSMUST00000005452, ENSMUST00000075832, ENSMUST00000029657, ENSMUST00000032342, ENSMUST00000067171, ENSMUST00000064794, ENSMUST00000099491, ENSMUST00000034000, ENSMUST00000025944, ENSMUST00000004097	454	113	13588	2.1189	1	0.976532	77.3678
GOTERM_BP_FAT	GO:0031327~negative regulation of cellular biosynthetic process	21	2.75591	0.0844911	ENSMUST00000067398, ENSMUST00000093943, ENSMUST00000024720, ENSMUST00000066719, ENSMUST00000087086, ENSMUST00000101644, ENSMUST00000025944, ENSMUST00000004097, ENSMUST00000066849, ENSMUST00000059507, ENSMUST00000036453, ENSMUST00000002177, ENSMUST00000026036, ENSMUST00000098946, ENSMUST00000075832, ENSMUST00000044608, ENSMUST00000006898, ENSMUST00000098948, ENSMUST00000021997, ENSMUST00000079702,…	454	430	13588	1.46167	1	0.975561	77.7742
GOTERM_BP_FAT	GO:0000122~negative regulation of transcription from RNA polymerase II promoter	13	1.70604	0.0862984	ENSMUST00000067398, ENSMUST00000024720, ENSMUST00000087086, ENSMUST00000025944, ENSMUST00000004097, ENSMUST00000066849, ENSMUST00000026036, ENSMUST00000075832, ENSMUST00000044608, ENSMUST00000098946, ENSMUST00000098948, ENSMUST00000029170, ENSMUST00000034707, ENSMUST00000025853, ENSMUST00000028999	454	231	13588	1.68435	1	0.975531	78.51
GOTERM_BP_FAT	GO:0002440~production of molecular mediator of immune response	4	0.524934	0.0896284	ENSMUST00000023352, ENSMUST00000075832, ENSMUST00000043301, ENSMUST00000095476	454	32	13588	3.74119	1	0.977098	79.806
GOTERM_BP_FAT	GO:0009890~negative regulation of biosynthetic process	21	2.75591	0.0899174	ENSMUST00000067398, ENSMUST00000093943, ENSMUST00000024720, ENSMUST00000066719, ENSMUST00000087086, ENSMUST00000101644, ENSMUST00000025944, ENSMUST00000004097, ENSMUST00000066849, ENSMUST00000059507, ENSMUST00000036453, ENSMUST00000002177, ENSMUST00000026036, ENSMUST00000098946, ENSMUST00000075832, ENSMUST00000044608, ENSMUST00000006898, ENSMUST00000098948, ENSMUST00000021997, ENSMUST00000079702,…	454	434	13588	1.4482	1	0.97549	79.915
GOTERM_BP_FAT	GO:0007519~skeletal muscle tissue development	6	0.787402	0.0919496	ENSMUST00000075832, ENSMUST00000029657, ENSMUST00000033040, ENSMUST00000050029, ENSMUST00000027730, ENSMUST00000034453	454	72	13588	2.49413	1	0.975707	80.6655
GOTERM_BP_FAT	GO:0055114~oxidation reduction	30	3.93701	0.0925437	ENSMUST00000082407, ENSMUST00000095573, ENSMUST00000082405, ENSMUST00000027193, ENSMUST00000002980, ENSMUST00000033715, ENSMUST00000027111, ENSMUST00000045078, ENSMUST00000021993, ENSMUST00000051803, ENSMUST00000077159, ENSMUST00000030332, ENSMUST00000005548, ENSMUST00000020372, ENSMUST00000030455, ENSMUST00000052937, ENSMUST00000040260, ENSMUST00000051446, ENSMUST00000025439, ENSMUST00000040005,…	454	672	13588	1.33614	1	0.974431	80.8799
GOTERM_BP_FAT	GO:0030155~regulation of cell adhesion	7	0.918635	0.0937994	ENSMUST00000055676, ENSMUST00000022858, ENSMUST00000029846, ENSMUST00000028619, ENSMUST00000096494, ENSMUST00000066576, ENSMUST00000048471	454	94	13588	2.22879	1	0.97386	81.3257
GOTERM_BP_FAT	GO:0010629~negative regulation of gene expression	20	2.62467	0.0951357	ENSMUST00000067398, ENSMUST00000093943, ENSMUST00000024720, ENSMUST00000087086, ENSMUST00000101644, ENSMUST00000025944, ENSMUST00000004097, ENSMUST00000066849, ENSMUST00000059507, ENSMUST00000036453, ENSMUST00000002177, ENSMUST00000026036, ENSMUST00000075832, ENSMUST00000044608, ENSMUST00000098946, ENSMUST00000098948, ENSMUST00000021997, ENSMUST00000079702, ENSMUST00000001460, ENSMUST00000029170,…	454	410	13588	1.45998	1	0.973387	81.7893
GOTERM_BP_FAT	GO:0048003~antigen processing and presentation of lipid antigen via MHC class Ib	2	0.262467	0.0967243	ENSMUST00000022196, ENSMUST00000020420	454	3	13588	19.953	1	0.973195	82.3264
GOTERM_BP_FAT	GO:0002568~somatic diversification of T cell receptor genes	2	0.262467	0.0967243	ENSMUST00000023352, ENSMUST00000095476	454	3	13588	19.953	1	0.973195	82.3264
GOTERM_BP_FAT	GO:0048007~antigen processing and presentation, exogenous lipid antigen via MHC class Ib	2	0.262467	0.0967243	ENSMUST00000022196, ENSMUST00000020420	454	3	13588	19.953	1	0.973195	82.3264
GOTERM_BP_FAT	GO:0002681~somatic recombination of T cell receptor gene segments	2	0.262467	0.0967243	ENSMUST00000023352, ENSMUST00000095476	454	3	13588	19.953	1	0.973195	82.3264
GOTERM_BP_FAT	GO:0033153~T cell receptor V(D)J recombination	2	0.262467	0.0967243	ENSMUST00000023352, ENSMUST00000095476	454	3	13588	19.953	1	0.973195	82.3264
GOTERM_BP_FAT	GO:0030240~muscle thin filament assembly	2	0.262467	0.0967243	ENSMUST00000010319, ENSMUST00000034453	454	3	13588	19.953	1	0.973195	82.3264
GOTERM_BP_FAT	GO:0016337~cell-cell adhesion	13	1.70604	0.097107	ENSMUST00000029871, ENSMUST00000091935, ENSMUST00000020939, ENSMUST00000092420, ENSMUST00000062528, ENSMUST00000020077, ENSMUST00000066576, ENSMUST00000066849, ENSMUST00000060309, ENSMUST00000067248, ENSMUST00000029846, ENSMUST00000074766, ENSMUST00000023370	454	236	13588	1.64866	1	0.971722	82.4535
GOTERM_BP_FAT	GO:0006796~phosphate metabolic process	37	4.85564	0.0986739	ENSMUST00000082407, ENSMUST00000005452, ENSMUST00000018792, ENSMUST00000050702, ENSMUST00000025523, ENSMUST00000078312, ENSMUST00000033040, ENSMUST00000018965, ENSMUST00000036421, ENSMUST00000017435, ENSMUST00000030536, ENSMUST00000034920, ENSMUST00000078541, ENSMUST00000055406, ENSMUST00000031034, ENSMUST00000062108, ENSMUST00000002980, ENSMUST00000027111, ENSMUST00000021993, ENSMUST00000025962,…	454	866	13588	1.27874	1	0.971536	82.9652
GOTERM_BP_FAT	GO:0006793~phosphorus metabolic process	37	4.85564	0.0986739	ENSMUST00000082407, ENSMUST00000005452, ENSMUST00000018792, ENSMUST00000050702, ENSMUST00000025523, ENSMUST00000078312, ENSMUST00000033040, ENSMUST00000018965, ENSMUST00000036421, ENSMUST00000017435, ENSMUST00000030536, ENSMUST00000034920, ENSMUST00000078541, ENSMUST00000055406, ENSMUST00000031034, ENSMUST00000062108, ENSMUST00000002980, ENSMUST00000027111, ENSMUST00000021993, ENSMUST00000025962,…	454	866	13588	1.27874	1	0.971536	82.9652
GOTERM_BP_FAT	GO:0019932~second-messenger-mediated signaling	8	1.04987	0.0994443	ENSMUST00000025962, ENSMUST00000055676, ENSMUST00000078634, ENSMUST00000072287, ENSMUST00000090826, ENSMUST00000033699, ENSMUST00000026569, ENSMUST00000036362	454	118	13588	2.02912	1	0.970495	83.2115

## Sheet: 223-3p
Category	Term	Count	%	PValue	Genes	List Total	Pop Hits	Pop Total	Fold Enrichment	Bonferroni	Benjamini	FDR
GOTERM_BP_FAT	GO:0032504~multicellular organism reproduction	27	3.63392	0.00224396	ENSMUST00000020821, ENSMUST00000089458, ENSMUST00000096367, ENSMUST00000018698, ENSMUST00000000421, ENSMUST00000055860, ENSMUST00000043925, ENSMUST00000003320, ENSMUST00000052172, ENSMUST00000069503, ENSMUST00000063278, ENSMUST00000100018, ENSMUST00000066091, ENSMUST00000061522, ENSMUST00000052296, ENSMUST00000033135, ENSMUST00000066187, ENSMUST00000044115, ENSMUST00000096206, ENSMUST00000034206,…	473	409	13588	1.89642	0.988962	0.988962	3.79008
GOTERM_BP_FAT	GO:0048609~reproductive process in a multicellular organism	27	3.63392	0.00224396	ENSMUST00000020821, ENSMUST00000089458, ENSMUST00000096367, ENSMUST00000018698, ENSMUST00000000421, ENSMUST00000055860, ENSMUST00000043925, ENSMUST00000003320, ENSMUST00000052172, ENSMUST00000069503, ENSMUST00000063278, ENSMUST00000100018, ENSMUST00000066091, ENSMUST00000061522, ENSMUST00000052296, ENSMUST00000033135, ENSMUST00000066187, ENSMUST00000044115, ENSMUST00000096206, ENSMUST00000034206,…	473	409	13588	1.89642	0.988962	0.988962	3.79008
GOTERM_BP_FAT	GO:0019953~sexual reproduction	25	3.36474	0.00429047	ENSMUST00000020821, ENSMUST00000089458, ENSMUST00000096367, ENSMUST00000017339, ENSMUST00000018698, ENSMUST00000000421, ENSMUST00000043925, ENSMUST00000052172, ENSMUST00000069503, ENSMUST00000063278, ENSMUST00000066091, ENSMUST00000061522, ENSMUST00000000573, ENSMUST00000033135, ENSMUST00000023292, ENSMUST00000044115, ENSMUST00000096206, ENSMUST00000034206, ENSMUST00000033033, ENSMUST00000041705,…	473	386	13588	1.86057	0.99982	0.986601	7.12833
GOTERM_BP_FAT	GO:0007276~gamete generation	22	2.96097	0.00588824	ENSMUST00000020821, ENSMUST00000089458, ENSMUST00000096367, ENSMUST00000018698, ENSMUST00000000421, ENSMUST00000043925, ENSMUST00000052172, ENSMUST00000069503, ENSMUST00000063278, ENSMUST00000061522, ENSMUST00000066091, ENSMUST00000033135, ENSMUST00000044115, ENSMUST00000096206, ENSMUST00000034206, ENSMUST00000033033, ENSMUST00000041705, ENSMUST00000044234, ENSMUST00000007790, ENSMUST00000056974,…	473	331	13588	1.90937	0.999993	0.980724	9.65844
GOTERM_BP_FAT	GO:0007052~mitotic spindle organization	3	0.403769	0.0112298	ENSMUST00000024851, ENSMUST00000030636, ENSMUST00000005365	473	5	13588	17.2364	1	0.99653	17.6537
GOTERM_BP_FAT	GO:0007049~cell cycle	33	4.44145	0.0135372	ENSMUST00000038387, ENSMUST00000026710, ENSMUST00000045026, ENSMUST00000016569, ENSMUST00000043098, ENSMUST00000058745, ENSMUST00000009777, ENSMUST00000102611, ENSMUST00000018887, ENSMUST00000088216, ENSMUST00000051160, ENSMUST00000005365, ENSMUST00000026416, ENSMUST00000031341, ENSMUST00000056725, ENSMUST00000034981, ENSMUST00000027638, ENSMUST00000030036, ENSMUST00000096206, ENSMUST00000029571,…	473	611	13588	1.55155	1	0.995781	20.897
GOTERM_BP_FAT	GO:0046688~response to copper ion	3	0.403769	0.0225182	ENSMUST00000034214, ENSMUST00000038896, ENSMUST00000057812	473	7	13588	12.3117	1	0.999507	32.4109
GOTERM_BP_FAT	GO:0060249~anatomical structure homeostasis	8	1.07672	0.0251291	ENSMUST00000022528, ENSMUST00000034981, ENSMUST00000026845, ENSMUST00000007248, ENSMUST00000052296, ENSMUST00000014578, ENSMUST00000084261, ENSMUST00000061970	473	83	13588	2.76889	1	0.99932	35.4496
GOTERM_BP_FAT	GO:0006511~ubiquitin-dependent protein catabolic process	11	1.48048	0.0252208	ENSMUST00000070345, ENSMUST00000101465, ENSMUST00000025739, ENSMUST00000073192, ENSMUST00000031697, ENSMUST00000021412, ENSMUST00000070402, ENSMUST00000026710, ENSMUST00000090379, ENSMUST00000009774, ENSMUST00000014812, ENSMUST00000092096	473	141	13588	2.24113	1	0.998347	35.554
GOTERM_BP_FAT	GO:0009651~response to salt stress	3	0.403769	0.029342	ENSMUST00000001652, ENSMUST00000005371, ENSMUST00000063278	473	8	13588	10.7727	1	0.99869	40.0831
GOTERM_BP_FAT	GO:0042981~regulation of apoptosis	29	3.9031	0.0295386	ENSMUST00000022971, ENSMUST00000023356, ENSMUST00000013842, ENSMUST00000022034, ENSMUST00000020150, ENSMUST00000074880, ENSMUST00000043637, ENSMUST00000026845, ENSMUST00000009774, ENSMUST00000019109, ENSMUST00000063278, ENSMUST00000022830, ENSMUST00000016668, ENSMUST00000025262, ENSMUST00000058232, ENSMUST00000035031, ENSMUST00000014892, ENSMUST00000057812, ENSMUST00000030845, ENSMUST00000044234,…	473	553	13588	1.50649	1	0.997557	40.2914
GOTERM_BP_FAT	GO:0043067~regulation of programmed cell death	29	3.9031	0.0338069	ENSMUST00000022971, ENSMUST00000023356, ENSMUST00000013842, ENSMUST00000022034, ENSMUST00000020150, ENSMUST00000074880, ENSMUST00000043637, ENSMUST00000026845, ENSMUST00000009774, ENSMUST00000019109, ENSMUST00000063278, ENSMUST00000022830, ENSMUST00000016668, ENSMUST00000025262, ENSMUST00000058232, ENSMUST00000035031, ENSMUST00000014892, ENSMUST00000057812, ENSMUST00000030845, ENSMUST00000044234,…	473	560	13588	1.48766	1	0.998111	44.6509
GOTERM_BP_FAT	GO:0010941~regulation of cell death	29	3.9031	0.0363017	ENSMUST00000022971, ENSMUST00000023356, ENSMUST00000013842, ENSMUST00000022034, ENSMUST00000020150, ENSMUST00000074880, ENSMUST00000043637, ENSMUST00000026845, ENSMUST00000009774, ENSMUST00000019109, ENSMUST00000063278, ENSMUST00000022830, ENSMUST00000016668, ENSMUST00000025262, ENSMUST00000058232, ENSMUST00000035031, ENSMUST00000014892, ENSMUST00000057812, ENSMUST00000030845, ENSMUST00000044234,…	473	563	13588	1.47974	1	0.997932	47.0581
GOTERM_BP_FAT	GO:0030182~neuron differentiation	22	2.96097	0.0388832	ENSMUST00000023171, ENSMUST00000044752, ENSMUST00000087086, ENSMUST00000023312, ENSMUST00000029566, ENSMUST00000080736, ENSMUST00000009667, ENSMUST00000102611, ENSMUST00000052172, ENSMUST00000018887, ENSMUST00000088216, ENSMUST00000022666, ENSMUST00000089208, ENSMUST00000039876, ENSMUST00000022040, ENSMUST00000053568, ENSMUST00000057684, ENSMUST00000071134, ENSMUST00000044234, ENSMUST00000034623,…	473	399	13588	1.58396	1	0.997801	49.4451
GOTERM_BP_FAT	GO:0048610~reproductive cellular process	12	1.61507	0.0390872	ENSMUST00000089458, ENSMUST00000023292, ENSMUST00000096206, ENSMUST00000034206, ENSMUST00000017339, ENSMUST00000018698, ENSMUST00000000421, ENSMUST00000044234, ENSMUST00000056974, ENSMUST00000052172, ENSMUST00000100656, ENSMUST00000063886, ENSMUST00000081033, ENSMUST00000061522, ENSMUST00000033135	473	173	13588	1.99264	1	0.996697	49.6293
GOTERM_BP_FAT	GO:0000226~microtubule cytoskeleton organization	9	1.21131	0.0394121	ENSMUST00000093369, ENSMUST00000043098, ENSMUST00000024851, ENSMUST00000034206, ENSMUST00000057684, ENSMUST00000088216, ENSMUST00000030636, ENSMUST00000005365, ENSMUST00000080736, ENSMUST00000042954	473	111	13588	2.32924	1	0.99538	49.9214
GOTERM_BP_FAT	GO:0031175~neuron projection development	14	1.88425	0.04072	ENSMUST00000039876, ENSMUST00000053568, ENSMUST00000044752, ENSMUST00000057684, ENSMUST00000023312, ENSMUST00000080736, ENSMUST00000034623, ENSMUST00000052172, ENSMUST00000102611, ENSMUST00000018887, ENSMUST00000050484, ENSMUST00000092984, ENSMUST00000067458, ENSMUST00000088216, ENSMUST00000030636, ENSMUST00000022666, ENSMUST00000089208	473	218	13588	1.84487	1	0.99455	51.0813
GOTERM_BP_FAT	GO:0042060~wound healing	9	1.21131	0.041215	ENSMUST00000035244, ENSMUST00000035037, ENSMUST00000023994, ENSMUST00000102611, ENSMUST00000018887, ENSMUST00000026194, ENSMUST00000092984, ENSMUST00000033161, ENSMUST00000020321, ENSMUST00000051160, ENSMUST00000014578	473	112	13588	2.30844	1	0.993032	51.5137
GOTERM_BP_FAT	GO:0003006~reproductive developmental process	16	2.15343	0.0427576	ENSMUST00000048935, ENSMUST00000100958, ENSMUST00000089458, ENSMUST00000011493, ENSMUST00000096206, ENSMUST00000034206, ENSMUST00000018698, ENSMUST00000000421, ENSMUST00000056974, ENSMUST00000005671, ENSMUST00000003320, ENSMUST00000052172, ENSMUST00000100656, ENSMUST00000063278, ENSMUST00000063886, ENSMUST00000061522, ENSMUST00000033135, ENSMUST00000086843	473	264	13588	1.74105	1	0.992326	52.838
GOTERM_BP_FAT	GO:0007229~integrin-mediated signaling pathway	7	0.942127	0.0483656	ENSMUST00000022642, ENSMUST00000005889, ENSMUST00000051989, ENSMUST00000057684, ENSMUST00000049681, ENSMUST00000033957, ENSMUST00000006101, ENSMUST00000080736	473	76	13588	2.64593	1	0.994668	57.3712
GOTERM_BP_FAT	GO:0010810~regulation of cell-substrate adhesion	5	0.672948	0.049101	ENSMUST00000093971, ENSMUST00000035037, ENSMUST00000022034, ENSMUST00000001547, ENSMUST00000000412	473	40	13588	3.59091	1	0.99359	57.9343
GOTERM_BP_FAT	GO:0030030~cell projection organization	18	2.42261	0.0534895	ENSMUST00000039876, ENSMUST00000053568, ENSMUST00000044752, ENSMUST00000041815, ENSMUST00000034206, ENSMUST00000088072, ENSMUST00000057684, ENSMUST00000023312, ENSMUST00000080736, ENSMUST00000035050, ENSMUST00000034623, ENSMUST00000052172, ENSMUST00000102611, ENSMUST00000018887, ENSMUST00000050484, ENSMUST00000092984, ENSMUST00000067458, ENSMUST00000088216, ENSMUST00000069325, ENSMUST00000030636,…	473	319	13588	1.62097	1	0.994759	61.1513
GOTERM_BP_FAT	GO:0046716~muscle maintenance	3	0.403769	0.0538179	ENSMUST00000026845, ENSMUST00000014578, ENSMUST00000061970	473	11	13588	7.83471	1	0.993553	61.3825
GOTERM_BP_FAT	GO:0055070~copper ion homeostasis	3	0.403769	0.0538179	ENSMUST00000018729, ENSMUST00000026199, ENSMUST00000057812	473	11	13588	7.83471	1	0.993553	61.3825
GOTERM_BP_FAT	GO:0022402~cell cycle process	21	2.82638	0.0569891	ENSMUST00000034981, ENSMUST00000056725, ENSMUST00000030036, ENSMUST00000026710, ENSMUST00000045026, ENSMUST00000014812, ENSMUST00000071134, ENSMUST00000016569, ENSMUST00000043098, ENSMUST00000007790, ENSMUST00000024851, ENSMUST00000040043, ENSMUST00000102611, ENSMUST00000018887, ENSMUST00000038341, ENSMUST00000097898, ENSMUST00000092984, ENSMUST00000088216, ENSMUST00000030636, ENSMUST00000005365,…	473	393	13588	1.53505	1	0.99401	63.5492
GOTERM_BP_FAT	GO:0043523~regulation of neuron apoptosis	7	0.942127	0.0593652	ENSMUST00000005371, ENSMUST00000035031, ENSMUST00000022034, ENSMUST00000050484, ENSMUST00000063278, ENSMUST00000030845, ENSMUST00000025262	473	80	13588	2.51364	1	0.993996	65.097
GOTERM_BP_FAT	GO:0021700~developmental maturation	8	1.07672	0.0618131	ENSMUST00000036772, ENSMUST00000023171, ENSMUST00000056974, ENSMUST00000096206, ENSMUST00000100656, ENSMUST00000067060, ENSMUST00000030170, ENSMUST00000052209, ENSMUST00000000421	473	101	13588	2.27543	1	0.994023	66.6267
GOTERM_BP_FAT	GO:0007281~germ cell development	8	1.07672	0.0618131	ENSMUST00000056974, ENSMUST00000089458, ENSMUST00000052172, ENSMUST00000096206, ENSMUST00000034206, ENSMUST00000100656, ENSMUST00000018698, ENSMUST00000061522, ENSMUST00000033135, ENSMUST00000000421	473	101	13588	2.27543	1	0.994023	66.6267
GOTERM_BP_FAT	GO:0007010~cytoskeleton organization	18	2.42261	0.0633023	ENSMUST00000034206, ENSMUST00000035165, ENSMUST00000055390, ENSMUST00000057684, ENSMUST00000080736, ENSMUST00000035050, ENSMUST00000093369, ENSMUST00000028410, ENSMUST00000043098, ENSMUST00000009667, ENSMUST00000028718, ENSMUST00000024851, ENSMUST00000003912, ENSMUST00000102611, ENSMUST00000018887, ENSMUST00000019109, ENSMUST00000092984, ENSMUST00000088216, ENSMUST00000030636, ENSMUST00000005365,…	473	326	13588	1.58617	1	0.993561	67.5262
GOTERM_BP_FAT	GO:0043269~regulation of ion transport	6	0.807537	0.0637388	ENSMUST00000078272, ENSMUST00000100036, ENSMUST00000033289, ENSMUST00000071083, ENSMUST00000033161, ENSMUST00000039370, ENSMUST00000025262	473	62	13588	2.78006	1	0.992503	67.7855
GOTERM_BP_FAT	GO:0007017~microtubule-based process	13	1.74966	0.0645774	ENSMUST00000020821, ENSMUST00000034206, ENSMUST00000057684, ENSMUST00000071134, ENSMUST00000080736, ENSMUST00000093369, ENSMUST00000043098, ENSMUST00000024851, ENSMUST00000069503, ENSMUST00000088216, ENSMUST00000048962, ENSMUST00000030636, ENSMUST00000042954, ENSMUST00000005365, ENSMUST00000069328	473	211	13588	1.76993	1	0.991626	68.2782
GOTERM_BP_FAT	GO:0012502~induction of programmed cell death	11	1.48048	0.0662001	ENSMUST00000058232, ENSMUST00000093508, ENSMUST00000022971, ENSMUST00000056974, ENSMUST00000005371, ENSMUST00000020150, ENSMUST00000022830, ENSMUST00000016668, ENSMUST00000014578, ENSMUST00000025262, ENSMUST00000044234	473	167	13588	1.89222	1	0.991242	69.2115
GOTERM_BP_FAT	GO:0006917~induction of apoptosis	11	1.48048	0.0662001	ENSMUST00000058232, ENSMUST00000093508, ENSMUST00000022971, ENSMUST00000056974, ENSMUST00000005371, ENSMUST00000020150, ENSMUST00000022830, ENSMUST00000016668, ENSMUST00000014578, ENSMUST00000025262, ENSMUST00000044234	473	167	13588	1.89222	1	0.991242	69.2115
GOTERM_BP_FAT	GO:0000279~M phase	16	2.15343	0.0691069	ENSMUST00000056725, ENSMUST00000034981, ENSMUST00000026710, ENSMUST00000014812, ENSMUST00000045026, ENSMUST00000071134, ENSMUST00000016569, ENSMUST00000007790, ENSMUST00000024851, ENSMUST00000040043, ENSMUST00000038341, ENSMUST00000030636, ENSMUST00000005365, ENSMUST00000042954, ENSMUST00000053760, ENSMUST00000026416	473	283	13588	1.62416	1	0.991674	70.819
GOTERM_BP_FAT	GO:0007051~spindle organization	4	0.538358	0.0718498	ENSMUST00000024851, ENSMUST00000030636, ENSMUST00000005365, ENSMUST00000042954	473	28	13588	4.1039	1	0.991972	72.263
GOTERM_BP_FAT	GO:0043066~negative regulation of apoptosis	14	1.88425	0.0743931	ENSMUST00000022971, ENSMUST00000023356, ENSMUST00000022034, ENSMUST00000057812, ENSMUST00000044234, ENSMUST00000033292, ENSMUST00000005371, ENSMUST00000001652, ENSMUST00000043637, ENSMUST00000074880, ENSMUST00000009774, ENSMUST00000007248, ENSMUST00000019109, ENSMUST00000063278	473	239	13588	1.68277	1	0.992141	73.5416
GOTERM_BP_FAT	GO:0007242~intracellular signaling cascade	41	5.51817	0.0778976	ENSMUST00000036715, ENSMUST00000034214, ENSMUST00000081154, ENSMUST00000077730, ENSMUST00000013842, ENSMUST00000086104, ENSMUST00000030170, ENSMUST00000029566, ENSMUST00000020321, ENSMUST00000025020, ENSMUST00000056161, ENSMUST00000000421, ENSMUST00000100260, ENSMUST00000049435, ENSMUST00000080379, ENSMUST00000074880, ENSMUST00000019109, ENSMUST00000020101, ENSMUST00000010804, ENSMUST00000066091,…	473	915	13588	1.28723	1	0.992772	75.2127
GOTERM_BP_FAT	GO:0043069~negative regulation of programmed cell death	14	1.88425	0.0821118	ENSMUST00000022971, ENSMUST00000023356, ENSMUST00000022034, ENSMUST00000057812, ENSMUST00000044234, ENSMUST00000033292, ENSMUST00000005371, ENSMUST00000001652, ENSMUST00000043637, ENSMUST00000074880, ENSMUST00000009774, ENSMUST00000007248, ENSMUST00000019109, ENSMUST00000063278	473	244	13588	1.64829	1	0.993623	77.0906
GOTERM_BP_FAT	GO:0008045~motor axon guidance	3	0.403769	0.0831984	ENSMUST00000039876, ENSMUST00000052172, ENSMUST00000023312	473	14	13588	6.15584	1	0.993116	77.5526
GOTERM_BP_FAT	GO:0021680~cerebellar Purkinje cell layer development	3	0.403769	0.0831984	ENSMUST00000022040, ENSMUST00000102611, ENSMUST00000018887, ENSMUST00000092984, ENSMUST00000022666	473	14	13588	6.15584	1	0.993116	77.5526
GOTERM_BP_FAT	GO:0010959~regulation of metal ion transport	5	0.672948	0.0845519	ENSMUST00000078272, ENSMUST00000100036, ENSMUST00000033289, ENSMUST00000071083, ENSMUST00000033161, ENSMUST00000039370	473	48	13588	2.99242	1	0.99272	78.1158
GOTERM_BP_FAT	GO:0051100~negative regulation of binding	4	0.538358	0.0847048	ENSMUST00000022971, ENSMUST00000018698, ENSMUST00000035375, ENSMUST00000052296	473	30	13588	3.8303	1	0.991759	78.1786
GOTERM_BP_FAT	GO:0048066~pigmentation during development	4	0.538358	0.0847048	ENSMUST00000036772, ENSMUST00000043637, ENSMUST00000087086, ENSMUST00000026194	473	30	13588	3.8303	1	0.991759	78.1786
GOTERM_BP_FAT	GO:0060548~negative regulation of cell death	14	1.88425	0.0856651	ENSMUST00000022971, ENSMUST00000023356, ENSMUST00000022034, ENSMUST00000057812, ENSMUST00000044234, ENSMUST00000033292, ENSMUST00000005371, ENSMUST00000001652, ENSMUST00000043637, ENSMUST00000074880, ENSMUST00000009774, ENSMUST00000007248, ENSMUST00000019109, ENSMUST00000063278	473	245	13588	1.64156	1	0.991154	78.5691
GOTERM_BP_FAT	GO:0008283~cell proliferation	14	1.88425	0.0890296	ENSMUST00000028948, ENSMUST00000026449, ENSMUST00000087086, ENSMUST00000077786, ENSMUST00000085248, ENSMUST00000025739, ENSMUST00000005371, ENSMUST00000031697, ENSMUST00000036497, ENSMUST00000058745, ENSMUST00000026845, ENSMUST00000052172, ENSMUST00000102611, ENSMUST00000018887, ENSMUST00000063278, ENSMUST00000092984, ENSMUST00000063886	473	247	13588	1.62827	1	0.991738	79.8857
GOTERM_BP_FAT	GO:0050817~coagulation	6	0.807537	0.095766	ENSMUST00000035037, ENSMUST00000023994, ENSMUST00000026194, ENSMUST00000020321, ENSMUST00000051160, ENSMUST00000014578	473	70	13588	2.46234	1	0.993581	82.2963
GOTERM_BP_FAT	GO:0007596~blood coagulation	6	0.807537	0.095766	ENSMUST00000035037, ENSMUST00000023994, ENSMUST00000026194, ENSMUST00000020321, ENSMUST00000051160, ENSMUST00000014578	473	70	13588	2.46234	1	0.993581	82.2963

## Sheet: 301a-3p
Category	Term	Count	%	PValue	Genes	List Total	Pop Hits	Pop Total	Fold Enrichment	Bonferroni	Benjamini	FDR
GOTERM_BP_FAT	GO:0009057~macromolecule catabolic process	44	5.32688	0.000431814	ENSMUST00000036509, ENSMUST00000067837, ENSMUST00000034940, ENSMUST00000001837, ENSMUST00000022971, ENSMUST00000073681, ENSMUST00000061544, ENSMUST00000026710, ENSMUST00000020801, ENSMUST00000053416, ENSMUST00000078947, ENSMUST00000025408, ENSMUST00000034539, ENSMUST00000089287, ENSMUST00000037534, ENSMUST00000029814, ENSMUST00000085571, ENSMUST00000054956, ENSMUST00000071711, ENSMUST00000065629,…	525	654	13588	1.74129	0.566634	0.566634	0.737037
GOTERM_BP_FAT	GO:0048568~embryonic organ development	21	2.54237	0.00107295	ENSMUST00000042054, ENSMUST00000022971, ENSMUST00000052609, ENSMUST00000023215, ENSMUST00000005066, ENSMUST00000028386, ENSMUST00000025944, ENSMUST00000023952, ENSMUST00000021530, ENSMUST00000020156, ENSMUST00000021333, ENSMUST00000001562, ENSMUST00000021513, ENSMUST00000058475, ENSMUST00000014917, ENSMUST00000063136, ENSMUST00000025374, ENSMUST00000038107, ENSMUST00000048794, ENSMUST00000023734,…	525	241	13588	2.25527	0.874863	0.646252	1.82192
GOTERM_BP_FAT	GO:0044265~cellular macromolecule catabolic process	40	4.84262	0.00131334	ENSMUST00000036509, ENSMUST00000067837, ENSMUST00000034940, ENSMUST00000001837, ENSMUST00000022971, ENSMUST00000073681, ENSMUST00000061544, ENSMUST00000026710, ENSMUST00000020801, ENSMUST00000053416, ENSMUST00000078947, ENSMUST00000034539, ENSMUST00000089287, ENSMUST00000037534, ENSMUST00000085571, ENSMUST00000054956, ENSMUST00000071711, ENSMUST00000035982, ENSMUST00000084285, ENSMUST00000037324,…	525	609	13588	1.69996	0.921472	0.571772	2.22581
GOTERM_BP_FAT	GO:0060541~respiratory system development	13	1.57385	0.00300771	ENSMUST00000020507, ENSMUST00000084771, ENSMUST00000101643, ENSMUST00000025944, ENSMUST00000025409, ENSMUST00000001562, ENSMUST00000038368, ENSMUST00000064794, ENSMUST00000035982, ENSMUST00000068387, ENSMUST00000048794, ENSMUST00000025453, ENSMUST00000040523	525	124	13588	2.71343	0.997067	0.767282	5.02851
GOTERM_BP_FAT	GO:0006511~ubiquitin-dependent protein catabolic process	14	1.69492	0.00314804	ENSMUST00000034940, ENSMUST00000067837, ENSMUST00000028841, ENSMUST00000028842, ENSMUST00000026264, ENSMUST00000073681, ENSMUST00000061544, ENSMUST00000026710, ENSMUST00000026507, ENSMUST00000053416, ENSMUST00000020085, ENSMUST00000004478, ENSMUST00000037324, ENSMUST00000099424, ENSMUST00000034529, ENSMUST00000032198	525	141	13588	2.56983	0.997767	0.705019	5.2572
GOTERM_BP_FAT	GO:0030324~lung development	12	1.45278	0.00367951	ENSMUST00000020507, ENSMUST00000084771, ENSMUST00000038368, ENSMUST00000101643, ENSMUST00000064794, ENSMUST00000035982, ENSMUST00000025944, ENSMUST00000025409, ENSMUST00000048794, ENSMUST00000068387, ENSMUST00000040523, ENSMUST00000025453	525	111	13588	2.79804	0.999205	0.69561	6.11866
GOTERM_BP_FAT	GO:0030323~respiratory tube development	12	1.45278	0.00422046	ENSMUST00000020507, ENSMUST00000084771, ENSMUST00000038368, ENSMUST00000101643, ENSMUST00000064794, ENSMUST00000035982, ENSMUST00000025944, ENSMUST00000025409, ENSMUST00000048794, ENSMUST00000068387, ENSMUST00000040523, ENSMUST00000025453	525	113	13588	2.74852	0.999722	0.689549	6.9879
GOTERM_BP_FAT	GO:0006402~mRNA catabolic process	7	0.847458	0.00514816	ENSMUST00000034539, ENSMUST00000085571, ENSMUST00000071711, ENSMUST00000097781, ENSMUST00000020801, ENSMUST00000084285, ENSMUST00000025350	525	42	13588	4.31365	0.999954	0.71323	8.461
GOTERM_BP_FAT	GO:0000278~mitotic cell cycle	19	2.30024	0.00650265	ENSMUST00000034239, ENSMUST00000020457, ENSMUST00000026710, ENSMUST00000005066, ENSMUST00000084828, ENSMUST00000036256, ENSMUST00000054234, ENSMUST00000086210, ENSMUST00000043848, ENSMUST00000032142, ENSMUST00000043098, ENSMUST00000089287, ENSMUST00000020156, ENSMUST00000020689, ENSMUST00000080202, ENSMUST00000087341, ENSMUST00000046769, ENSMUST00000093191, ENSMUST00000049543, ENSMUST00000077674,…	525	244	13588	2.01539	0.999997	0.75423	10.5724
GOTERM_BP_FAT	GO:0016071~mRNA metabolic process	22	2.66344	0.00674572	ENSMUST00000022226, ENSMUST00000099479, ENSMUST00000087582, ENSMUST00000097781, ENSMUST00000020801, ENSMUST00000026125, ENSMUST00000004574, ENSMUST00000098331, ENSMUST00000034539, ENSMUST00000030623, ENSMUST00000025997, ENSMUST00000085571, ENSMUST00000022596, ENSMUST00000098622, ENSMUST00000071711, ENSMUST00000091589, ENSMUST00000053501, ENSMUST00000002551, ENSMUST00000084285, ENSMUST00000025350,…	525	302	13588	1.88544	0.999998	0.730287	10.9464
GOTERM_BP_FAT	GO:0000956~nuclear-transcribed mRNA catabolic process	6	0.726392	0.00812454	ENSMUST00000034539, ENSMUST00000085571, ENSMUST00000071711, ENSMUST00000097781, ENSMUST00000020801, ENSMUST00000025350	525	33	13588	4.7058	1	0.762065	13.0402
GOTERM_BP_FAT	GO:0000087~M phase of mitotic cell cycle	16	1.93705	0.00822344	ENSMUST00000034239, ENSMUST00000020457, ENSMUST00000026710, ENSMUST00000005066, ENSMUST00000084828, ENSMUST00000036256, ENSMUST00000054234, ENSMUST00000086210, ENSMUST00000043848, ENSMUST00000020689, ENSMUST00000080202, ENSMUST00000087341, ENSMUST00000046769, ENSMUST00000093191, ENSMUST00000049543, ENSMUST00000077674, ENSMUST00000042954	525	194	13588	2.13459	1	0.736104	13.1886
GOTERM_BP_FAT	GO:0030163~protein catabolic process	34	4.11622	0.0093751	ENSMUST00000036509, ENSMUST00000067837, ENSMUST00000034940, ENSMUST00000001837, ENSMUST00000073681, ENSMUST00000061544, ENSMUST00000026710, ENSMUST00000053416, ENSMUST00000078947, ENSMUST00000025408, ENSMUST00000089287, ENSMUST00000037534, ENSMUST00000054956, ENSMUST00000035982, ENSMUST00000065629, ENSMUST00000037324, ENSMUST00000099424, ENSMUST00000025485, ENSMUST00000091367, ENSMUST00000087659,…	525	556	13588	1.58271	1	0.754082	14.8992
GOTERM_BP_FAT	GO:0006401~RNA catabolic process	7	0.847458	0.00992243	ENSMUST00000034539, ENSMUST00000085571, ENSMUST00000071711, ENSMUST00000097781, ENSMUST00000020801, ENSMUST00000084285, ENSMUST00000025350	525	48	13588	3.77444	1	0.748166	15.7009
GOTERM_BP_FAT	GO:0021846~cell proliferation in forebrain	4	0.484262	0.0122146	ENSMUST00000049811, ENSMUST00000091898, ENSMUST00000046565, ENSMUST00000025944, ENSMUST00000064587	525	13	13588	7.96366	1	0.795299	18.982
GOTERM_BP_FAT	GO:0043632~modification-dependent macromolecule catabolic process	31	3.75303	0.0136187	ENSMUST00000036509, ENSMUST00000067837, ENSMUST00000034940, ENSMUST00000001837, ENSMUST00000073681, ENSMUST00000061544, ENSMUST00000026710, ENSMUST00000053416, ENSMUST00000078947, ENSMUST00000089287, ENSMUST00000037534, ENSMUST00000054956, ENSMUST00000035982, ENSMUST00000037324, ENSMUST00000099424, ENSMUST00000025485, ENSMUST00000087659, ENSMUST00000091367, ENSMUST00000068508, ENSMUST00000028841,…	525	508	13588	1.57941	1	0.809706	20.932
GOTERM_BP_FAT	GO:0019941~modification-dependent protein catabolic process	31	3.75303	0.0136187	ENSMUST00000036509, ENSMUST00000067837, ENSMUST00000034940, ENSMUST00000001837, ENSMUST00000073681, ENSMUST00000061544, ENSMUST00000026710, ENSMUST00000053416, ENSMUST00000078947, ENSMUST00000089287, ENSMUST00000037534, ENSMUST00000054956, ENSMUST00000035982, ENSMUST00000037324, ENSMUST00000099424, ENSMUST00000025485, ENSMUST00000087659, ENSMUST00000091367, ENSMUST00000068508, ENSMUST00000028841,…	525	508	13588	1.57941	1	0.809706	20.932
GOTERM_BP_FAT	GO:0051603~proteolysis involved in cellular protein catabolic process	32	3.87409	0.0153857	ENSMUST00000036509, ENSMUST00000067837, ENSMUST00000034940, ENSMUST00000001837, ENSMUST00000073681, ENSMUST00000061544, ENSMUST00000026710, ENSMUST00000053416, ENSMUST00000078947, ENSMUST00000089287, ENSMUST00000037534, ENSMUST00000054956, ENSMUST00000035982, ENSMUST00000037324, ENSMUST00000099424, ENSMUST00000025485, ENSMUST00000091367, ENSMUST00000087659, ENSMUST00000068508, ENSMUST00000028841,…	525	534	13588	1.55098	1	0.828947	23.3234
GOTERM_BP_FAT	GO:0000280~nuclear division	15	1.81598	0.0154585	ENSMUST00000034239, ENSMUST00000020457, ENSMUST00000026710, ENSMUST00000005066, ENSMUST00000084828, ENSMUST00000036256, ENSMUST00000054234, ENSMUST00000086210, ENSMUST00000043848, ENSMUST00000020689, ENSMUST00000087341, ENSMUST00000046769, ENSMUST00000093191, ENSMUST00000049543, ENSMUST00000077674, ENSMUST00000042954	525	190	13588	2.04331	1	0.812811	23.4204
GOTERM_BP_FAT	GO:0007067~mitosis	15	1.81598	0.0154585	ENSMUST00000034239, ENSMUST00000020457, ENSMUST00000026710, ENSMUST00000005066, ENSMUST00000084828, ENSMUST00000036256, ENSMUST00000054234, ENSMUST00000086210, ENSMUST00000043848, ENSMUST00000020689, ENSMUST00000087341, ENSMUST00000046769, ENSMUST00000093191, ENSMUST00000049543, ENSMUST00000077674, ENSMUST00000042954	525	190	13588	2.04331	1	0.812811	23.4204
GOTERM_BP_FAT	GO:0044257~cellular protein catabolic process	32	3.87409	0.0164614	ENSMUST00000036509, ENSMUST00000067837, ENSMUST00000034940, ENSMUST00000001837, ENSMUST00000073681, ENSMUST00000061544, ENSMUST00000026710, ENSMUST00000053416, ENSMUST00000078947, ENSMUST00000089287, ENSMUST00000037534, ENSMUST00000054956, ENSMUST00000035982, ENSMUST00000037324, ENSMUST00000099424, ENSMUST00000025485, ENSMUST00000091367, ENSMUST00000087659, ENSMUST00000068508, ENSMUST00000028841,…	525	537	13588	1.54231	1	0.815718	24.7456
GOTERM_BP_FAT	GO:0000184~nuclear-transcribed mRNA catabolic process, nonsense-mediated decay	5	0.605327	0.0166554	ENSMUST00000034539, ENSMUST00000085571, ENSMUST00000097781, ENSMUST00000020801, ENSMUST00000025350	525	26	13588	4.97729	1	0.80325	24.9995
GOTERM_BP_FAT	GO:0030947~regulation of vascular endothelial growth factor receptor signaling pathway	3	0.363196	0.0200812	ENSMUST00000020507, ENSMUST00000025944, ENSMUST00000021530	525	6	13588	12.941	1	0.845898	29.3513
GOTERM_BP_FAT	GO:0048285~organelle fission	15	1.81598	0.0205099	ENSMUST00000034239, ENSMUST00000020457, ENSMUST00000026710, ENSMUST00000005066, ENSMUST00000084828, ENSMUST00000036256, ENSMUST00000054234, ENSMUST00000086210, ENSMUST00000043848, ENSMUST00000020689, ENSMUST00000087341, ENSMUST00000046769, ENSMUST00000093191, ENSMUST00000049543, ENSMUST00000077674, ENSMUST00000042954	525	197	13588	1.9707	1	0.838562	29.8787
GOTERM_BP_FAT	GO:0048562~embryonic organ morphogenesis	13	1.57385	0.0220529	ENSMUST00000022971, ENSMUST00000052609, ENSMUST00000028386, ENSMUST00000001562, ENSMUST00000021333, ENSMUST00000021513, ENSMUST00000014917, ENSMUST00000058475, ENSMUST00000063136, ENSMUST00000025374, ENSMUST00000023734, ENSMUST00000048794, ENSMUST00000025453	525	161	13588	2.08984	1	0.84696	31.7469
GOTERM_BP_FAT	GO:0044264~cellular polysaccharide metabolic process	6	0.726392	0.0240944	ENSMUST00000040603, ENSMUST00000069106, ENSMUST00000101347, ENSMUST00000032419, ENSMUST00000084771, ENSMUST00000002846, ENSMUST00000040167	525	43	13588	3.61143	1	0.860182	34.1466
GOTERM_BP_FAT	GO:0016570~histone modification	9	1.08959	0.0254842	ENSMUST00000032850, ENSMUST00000026710, ENSMUST00000019911, ENSMUST00000052699, ENSMUST00000028408, ENSMUST00000045291, ENSMUST00000050542, ENSMUST00000068387, ENSMUST00000006625, ENSMUST00000028100, ENSMUST00000005518	525	92	13588	2.53193	1	0.864539	35.7346
GOTERM_BP_FAT	GO:0000279~M phase	19	2.30024	0.0261756	ENSMUST00000049811, ENSMUST00000034239, ENSMUST00000020457, ENSMUST00000026710, ENSMUST00000005066, ENSMUST00000084828, ENSMUST00000036256, ENSMUST00000054234, ENSMUST00000086210, ENSMUST00000043848, ENSMUST00000098331, ENSMUST00000080202, ENSMUST00000020689, ENSMUST00000091898, ENSMUST00000087341, ENSMUST00000046769, ENSMUST00000093191, ENSMUST00000049543, ENSMUST00000077674, ENSMUST00000042954,…	525	283	13588	1.73765	1	0.861244	36.5111
GOTERM_BP_FAT	GO:0042471~ear morphogenesis	8	0.968523	0.0269659	ENSMUST00000022971, ENSMUST00000052609, ENSMUST00000021333, ENSMUST00000014917, ENSMUST00000058475, ENSMUST00000063136, ENSMUST00000025374, ENSMUST00000023734	525	76	13588	2.72441	1	0.859156	37.3879
GOTERM_BP_FAT	GO:0051960~regulation of nervous system development	12	1.45278	0.0281536	ENSMUST00000079828, ENSMUST00000102878, ENSMUST00000067837, ENSMUST00000075787, ENSMUST00000078541, ENSMUST00000012664, ENSMUST00000086795, ENSMUST00000022115, ENSMUST00000034887, ENSMUST00000064587, ENSMUST00000001562, ENSMUST00000021333, ENSMUST00000014917	525	148	13588	2.09853	1	0.861176	38.684
GOTERM_BP_FAT	GO:0022403~cell cycle phase	21	2.54237	0.0293791	ENSMUST00000049811, ENSMUST00000034239, ENSMUST00000020457, ENSMUST00000026710, ENSMUST00000005066, ENSMUST00000084828, ENSMUST00000036256, ENSMUST00000054234, ENSMUST00000086210, ENSMUST00000043848, ENSMUST00000098331, ENSMUST00000043098, ENSMUST00000020156, ENSMUST00000080202, ENSMUST00000020689, ENSMUST00000091898, ENSMUST00000087341, ENSMUST00000046769, ENSMUST00000093191, ENSMUST00000049543,…	525	328	13588	1.65707	1	0.863399	39.995
GOTERM_BP_FAT	GO:0016569~covalent chromatin modification	9	1.08959	0.0318323	ENSMUST00000032850, ENSMUST00000026710, ENSMUST00000019911, ENSMUST00000052699, ENSMUST00000028408, ENSMUST00000045291, ENSMUST00000050542, ENSMUST00000068387, ENSMUST00000006625, ENSMUST00000028100, ENSMUST00000005518	525	96	13588	2.42643	1	0.876022	42.5403
GOTERM_BP_FAT	GO:0006470~protein amino acid dephosphorylation	10	1.21065	0.0320453	ENSMUST00000069106, ENSMUST00000098005, ENSMUST00000029433, ENSMUST00000037974, ENSMUST00000059588, ENSMUST00000073961, ENSMUST00000035874, ENSMUST00000085960, ENSMUST00000029053, ENSMUST00000054880, ENSMUST00000097442, ENSMUST00000097302	525	114	13588	2.27034	1	0.869195	42.7565
GOTERM_BP_FAT	GO:0051693~actin filament capping	4	0.484262	0.0348907	ENSMUST00000026500, ENSMUST00000022694, ENSMUST00000039018, ENSMUST00000095083	525	19	13588	5.44882	1	0.883352	45.5714
GOTERM_BP_FAT	GO:0033692~cellular polysaccharide biosynthetic process	4	0.484262	0.0399053	ENSMUST00000040603, ENSMUST00000101347, ENSMUST00000032419, ENSMUST00000084771, ENSMUST00000040167	525	20	13588	5.17638	1	0.908288	50.2175
GOTERM_BP_FAT	GO:0051276~chromosome organization	24	2.90557	0.0404958	ENSMUST00000092123, ENSMUST00000084828, ENSMUST00000026710, ENSMUST00000050288, ENSMUST00000031073, ENSMUST00000045291, ENSMUST00000050542, ENSMUST00000032850, ENSMUST00000029730, ENSMUST00000052699, ENSMUST00000068387, ENSMUST00000008024, ENSMUST00000019911, ENSMUST00000087328, ENSMUST00000028408, ENSMUST00000043848, ENSMUST00000098331, ENSMUST00000091741, ENSMUST00000024850, ENSMUST00000102770,…	525	404	13588	1.53754	1	0.904999	50.7393
GOTERM_BP_FAT	GO:0052548~regulation of endopeptidase activity	6	0.726392	0.042691	ENSMUST00000069333, ENSMUST00000022971, ENSMUST00000055483, ENSMUST00000080030, ENSMUST00000087328, ENSMUST00000079476	525	50	13588	3.10583	1	0.910482	52.6345
GOTERM_BP_FAT	GO:0043281~regulation of caspase activity	6	0.726392	0.042691	ENSMUST00000069333, ENSMUST00000022971, ENSMUST00000055483, ENSMUST00000080030, ENSMUST00000087328, ENSMUST00000079476	525	50	13588	3.10583	1	0.910482	52.6345
GOTERM_BP_FAT	GO:0060284~regulation of cell development	12	1.45278	0.0439204	ENSMUST00000079828, ENSMUST00000102878, ENSMUST00000067837, ENSMUST00000075787, ENSMUST00000078541, ENSMUST00000012664, ENSMUST00000086795, ENSMUST00000022115, ENSMUST00000034887, ENSMUST00000064587, ENSMUST00000021333, ENSMUST00000014917, ENSMUST00000025453	525	159	13588	1.95335	1	0.910667	53.6656
GOTERM_BP_FAT	GO:0042472~inner ear morphogenesis	7	0.847458	0.0440054	ENSMUST00000052609, ENSMUST00000021333, ENSMUST00000014917, ENSMUST00000058475, ENSMUST00000063136, ENSMUST00000025374, ENSMUST00000023734	525	67	13588	2.70408	1	0.905083	53.736
GOTERM_BP_FAT	GO:0043242~negative regulation of protein complex disassembly	5	0.605327	0.0445406	ENSMUST00000026500, ENSMUST00000022694, ENSMUST00000039018, ENSMUST00000078947, ENSMUST00000095083	525	35	13588	3.69741	1	0.901856	54.1777
GOTERM_BP_FAT	GO:0006892~post-Golgi vesicle-mediated transport	3	0.363196	0.044643	ENSMUST00000024870, ENSMUST00000031418, ENSMUST00000029374	525	9	13588	8.6273	1	0.896389	54.2617
GOTERM_BP_FAT	GO:0031023~microtubule organizing center organization	4	0.484262	0.0452632	ENSMUST00000043098, ENSMUST00000046769, ENSMUST00000086210, ENSMUST00000042954	525	21	13588	4.92989	1	0.89374	54.7676
GOTERM_BP_FAT	GO:0030835~negative regulation of actin filament depolymerization	4	0.484262	0.0452632	ENSMUST00000026500, ENSMUST00000022694, ENSMUST00000039018, ENSMUST00000095083	525	21	13588	4.92989	1	0.89374	54.7676
GOTERM_BP_FAT	GO:0052547~regulation of peptidase activity	6	0.726392	0.0458941	ENSMUST00000069333, ENSMUST00000022971, ENSMUST00000055483, ENSMUST00000080030, ENSMUST00000087328, ENSMUST00000079476	525	51	13588	3.04493	1	0.891217	55.2769
GOTERM_BP_FAT	GO:0016265~death	29	3.5109	0.0459098	ENSMUST00000069333, ENSMUST00000022971, ENSMUST00000074525, ENSMUST00000065523, ENSMUST00000025408, ENSMUST00000027111, ENSMUST00000023952, ENSMUST00000095768, ENSMUST00000085393, ENSMUST00000022781, ENSMUST00000090269, ENSMUST00000020268, ENSMUST00000103088, ENSMUST00000016668, ENSMUST00000020979, ENSMUST00000030800, ENSMUST00000055483, ENSMUST00000057195, ENSMUST00000100036, ENSMUST00000080030,…	525	519	13588	1.4462	1	0.885404	55.2895
GOTERM_BP_FAT	GO:0043583~ear development	9	1.08959	0.047592	ENSMUST00000022971, ENSMUST00000052609, ENSMUST00000021333, ENSMUST00000021513, ENSMUST00000014917, ENSMUST00000058475, ENSMUST00000063136, ENSMUST00000025374, ENSMUST00000023734	525	104	13588	2.23978	1	0.888688	56.6207
GOTERM_BP_FAT	GO:0035295~tube development	17	2.05811	0.049986	ENSMUST00000020507, ENSMUST00000088629, ENSMUST00000084771, ENSMUST00000101643, ENSMUST00000028386, ENSMUST00000065523, ENSMUST00000025944, ENSMUST00000025409, ENSMUST00000021530, ENSMUST00000038368, ENSMUST00000064794, ENSMUST00000035982, ENSMUST00000071453, ENSMUST00000048794, ENSMUST00000068387, ENSMUST00000025453, ENSMUST00000040523	525	264	13588	1.66664	1	0.895258	58.4509
GOTERM_BP_FAT	GO:0001890~placenta development	8	0.968523	0.0505332	ENSMUST00000023215, ENSMUST00000005066, ENSMUST00000052239, ENSMUST00000033689, ENSMUST00000000450, ENSMUST00000038107, ENSMUST00000021530, ENSMUST00000023952	525	87	13588	2.37995	1	0.892569	58.8589
GOTERM_BP_FAT	GO:0040029~regulation of gene expression, epigenetic	7	0.847458	0.0525925	ENSMUST00000024850, ENSMUST00000032850, ENSMUST00000080202, ENSMUST00000028408, ENSMUST00000084285, ENSMUST00000050542, ENSMUST00000028100, ENSMUST00000094053	525	70	13588	2.58819	1	0.897078	60.3608
GOTERM_BP_FAT	GO:0006916~anti-apoptosis	8	0.968523	0.0531652	ENSMUST00000069333, ENSMUST00000022971, ENSMUST00000055483, ENSMUST00000034905, ENSMUST00000022781, ENSMUST00000087328, ENSMUST00000065523, ENSMUST00000038107	525	88	13588	2.3529	1	0.894634	60.7692
GOTERM_BP_FAT	GO:0055085~transmembrane transport	26	3.1477	0.0531761	ENSMUST00000013845, ENSMUST00000046959, ENSMUST00000041905, ENSMUST00000022129, ENSMUST00000055168, ENSMUST00000030878, ENSMUST00000101309, ENSMUST00000031901, ENSMUST00000007436, ENSMUST00000006435, ENSMUST00000022293, ENSMUST00000044634, ENSMUST00000098989, ENSMUST00000029271, ENSMUST00000004428, ENSMUST00000021089, ENSMUST00000033695, ENSMUST00000022908, ENSMUST00000057195, ENSMUST00000081528,…	525	460	13588	1.46289	1	0.889628	60.777
GOTERM_BP_FAT	GO:0043154~negative regulation of caspase activity	3	0.363196	0.0544072	ENSMUST00000069333, ENSMUST00000055483, ENSMUST00000087328	525	10	13588	7.76457	1	0.890335	61.6414
GOTERM_BP_FAT	GO:0010466~negative regulation of peptidase activity	3	0.363196	0.0544072	ENSMUST00000069333, ENSMUST00000055483, ENSMUST00000087328	525	10	13588	7.76457	1	0.890335	61.6414
GOTERM_BP_FAT	GO:0001824~blastocyst development	6	0.726392	0.0563405	ENSMUST00000028948, ENSMUST00000022781, ENSMUST00000004478, ENSMUST00000084828, ENSMUST00000102592, ENSMUST00000038107	525	54	13588	2.87577	1	0.894112	62.9627
GOTERM_BP_FAT	GO:0006518~peptide metabolic process	5	0.605327	0.0574415	ENSMUST00000026818, ENSMUST00000034905, ENSMUST00000027087, ENSMUST00000097709, ENSMUST00000005057, ENSMUST00000001713	525	38	13588	3.40551	1	0.894142	63.6959
GOTERM_BP_FAT	GO:0006915~apoptosis	26	3.1477	0.0588572	ENSMUST00000069333, ENSMUST00000022971, ENSMUST00000074525, ENSMUST00000065523, ENSMUST00000027111, ENSMUST00000023952, ENSMUST00000085393, ENSMUST00000022781, ENSMUST00000090269, ENSMUST00000020268, ENSMUST00000103088, ENSMUST00000016668, ENSMUST00000020979, ENSMUST00000030800, ENSMUST00000055483, ENSMUST00000100036, ENSMUST00000080030, ENSMUST00000066698, ENSMUST00000054234, ENSMUST00000051691,…	525	465	13588	1.44716	1	0.895486	64.6187
GOTERM_BP_FAT	GO:0030834~regulation of actin filament depolymerization	4	0.484262	0.0633244	ENSMUST00000026500, ENSMUST00000022694, ENSMUST00000039018, ENSMUST00000095083	525	24	13588	4.31365	1	0.908335	67.3876
GOTERM_BP_FAT	GO:0012501~programmed cell death	26	3.1477	0.0682697	ENSMUST00000069333, ENSMUST00000022971, ENSMUST00000074525, ENSMUST00000065523, ENSMUST00000027111, ENSMUST00000023952, ENSMUST00000085393, ENSMUST00000022781, ENSMUST00000090269, ENSMUST00000020268, ENSMUST00000103088, ENSMUST00000016668, ENSMUST00000020979, ENSMUST00000030800, ENSMUST00000055483, ENSMUST00000100036, ENSMUST00000080030, ENSMUST00000066698, ENSMUST00000054234, ENSMUST00000051691,…	525	473	13588	1.42268	1	0.92075	70.2145
GOTERM_BP_FAT	GO:0050767~regulation of neurogenesis	10	1.21065	0.0692563	ENSMUST00000079828, ENSMUST00000067837, ENSMUST00000102878, ENSMUST00000021333, ENSMUST00000014917, ENSMUST00000078541, ENSMUST00000012664, ENSMUST00000086795, ENSMUST00000022115, ENSMUST00000034887, ENSMUST00000064587	525	132	13588	1.96075	1	0.92005	70.7501
GOTERM_BP_FAT	GO:0030837~negative regulation of actin filament polymerization	4	0.484262	0.0699788	ENSMUST00000026500, ENSMUST00000022694, ENSMUST00000039018, ENSMUST00000095083	525	25	13588	4.1411	1	0.918576	71.1366
GOTERM_BP_FAT	GO:0003002~regionalization	14	1.69492	0.0711197	ENSMUST00000088629, ENSMUST00000028386, ENSMUST00000025944, ENSMUST00000065523, ENSMUST00000094950, ENSMUST00000001562, ENSMUST00000021333, ENSMUST00000021513, ENSMUST00000014917, ENSMUST00000029948, ENSMUST00000048794, ENSMUST00000068387, ENSMUST00000023734, ENSMUST00000025453	525	214	13588	1.69321	1	0.918388	71.7371
GOTERM_BP_FAT	GO:0007423~sensory organ development	16	1.93705	0.0732805	ENSMUST00000079828, ENSMUST00000102878, ENSMUST00000022971, ENSMUST00000052609, ENSMUST00000020457, ENSMUST00000044598, ENSMUST00000078541, ENSMUST00000087417, ENSMUST00000001562, ENSMUST00000021333, ENSMUST00000021513, ENSMUST00000014917, ENSMUST00000058475, ENSMUST00000063136, ENSMUST00000025374, ENSMUST00000029948, ENSMUST00000073392, ENSMUST00000023734	525	257	13588	1.61132	1	0.921158	72.8423
GOTERM_BP_FAT	GO:0006508~proteolysis	50	6.05327	0.0762065	ENSMUST00000025358, ENSMUST00000061544, ENSMUST00000053416, ENSMUST00000024031, ENSMUST00000035982, ENSMUST00000099424, ENSMUST00000087659, ENSMUST00000028841, ENSMUST00000097819, ENSMUST00000028842, ENSMUST00000041096, ENSMUST00000026264, ENSMUST00000030471, ENSMUST00000100316, ENSMUST00000088468, ENSMUST00000069616, ENSMUST00000033176, ENSMUST00000022576, ENSMUST00000004478, ENSMUST00000097717,…	525	1034	13588	1.25154	1	0.925802	74.2741
GOTERM_BP_FAT	GO:0045597~positive regulation of cell differentiation	12	1.45278	0.0762768	ENSMUST00000020507, ENSMUST00000052609, ENSMUST00000005066, ENSMUST00000022303, ENSMUST00000000450, ENSMUST00000012664, ENSMUST00000022115, ENSMUST00000034887, ENSMUST00000050542, ENSMUST00000021530, ENSMUST00000021333, ENSMUST00000028100, ENSMUST00000025453	525	175	13588	1.77476	1	0.922705	74.3076
GOTERM_BP_FAT	GO:0009141~nucleoside triphosphate metabolic process	9	1.08959	0.0764472	ENSMUST00000077659, ENSMUST00000006435, ENSMUST00000091790, ENSMUST00000047689, ENSMUST00000025007, ENSMUST00000051605, ENSMUST00000014698, ENSMUST00000013304, ENSMUST00000027111	525	115	13588	2.02554	1	0.919863	74.3887
GOTERM_BP_FAT	GO:0008104~protein localization	38	4.60048	0.0769272	ENSMUST00000013845, ENSMUST00000041589, ENSMUST00000098655, ENSMUST00000033734, ENSMUST00000041905, ENSMUST00000051014, ENSMUST00000073868, ENSMUST00000061764, ENSMUST00000056241, ENSMUST00000043794, ENSMUST00000098990, ENSMUST00000094053, ENSMUST00000094950, ENSMUST00000057101, ENSMUST00000090381, ENSMUST00000039018, ENSMUST00000002128, ENSMUST00000033866, ENSMUST00000020858, ENSMUST00000092048,…	525	753	13588	1.30613	1	0.917877	74.6157
GOTERM_BP_FAT	GO:0051301~cell division	17	2.05811	0.0778675	ENSMUST00000034239, ENSMUST00000089092, ENSMUST00000020457, ENSMUST00000026710, ENSMUST00000084828, ENSMUST00000103032, ENSMUST00000036256, ENSMUST00000054234, ENSMUST00000086210, ENSMUST00000043848, ENSMUST00000064587, ENSMUST00000087341, ENSMUST00000046769, ENSMUST00000093191, ENSMUST00000049543, ENSMUST00000077674, ENSMUST00000042954, ENSMUST00000075853	525	281	13588	1.56581	1	0.917188	75.055
GOTERM_BP_FAT	GO:0006396~RNA processing	24	2.90557	0.0814719	ENSMUST00000022226, ENSMUST00000087582, ENSMUST00000042405, ENSMUST00000030623, ENSMUST00000098622, ENSMUST00000071711, ENSMUST00000053501, ENSMUST00000099479, ENSMUST00000079643, ENSMUST00000052120, ENSMUST00000097781, ENSMUST00000026125, ENSMUST00000098331, ENSMUST00000025997, ENSMUST00000026151, ENSMUST00000022596, ENSMUST00000091589, ENSMUST00000002551, ENSMUST00000000348, ENSMUST00000036044,…	525	437	13588	1.42143	1	0.92352	76.6734
GOTERM_BP_FAT	GO:0043244~regulation of protein complex disassembly	5	0.605327	0.0828714	ENSMUST00000026500, ENSMUST00000022694, ENSMUST00000039018, ENSMUST00000078947, ENSMUST00000095083	525	43	13588	3.00952	1	0.923968	77.2748
GOTERM_BP_FAT	GO:0006220~pyrimidine nucleotide metabolic process	4	0.484262	0.0841794	ENSMUST00000030381, ENSMUST00000025007, ENSMUST00000051605, ENSMUST00000030491	525	27	13588	3.83436	1	0.924182	77.8236
GOTERM_BP_FAT	GO:0031333~negative regulation of protein complex assembly	4	0.484262	0.0841794	ENSMUST00000026500, ENSMUST00000022694, ENSMUST00000039018, ENSMUST00000095083	525	27	13588	3.83436	1	0.924182	77.8236
GOTERM_BP_FAT	GO:0032272~negative regulation of protein polymerization	4	0.484262	0.0841794	ENSMUST00000026500, ENSMUST00000022694, ENSMUST00000039018, ENSMUST00000095083	525	27	13588	3.83436	1	0.924182	77.8236
GOTERM_BP_FAT	GO:0008219~cell death	27	3.26877	0.084681	ENSMUST00000069333, ENSMUST00000022971, ENSMUST00000074525, ENSMUST00000065523, ENSMUST00000027111, ENSMUST00000023952, ENSMUST00000085393, ENSMUST00000022781, ENSMUST00000090269, ENSMUST00000020268, ENSMUST00000103088, ENSMUST00000016668, ENSMUST00000020979, ENSMUST00000030800, ENSMUST00000057195, ENSMUST00000055483, ENSMUST00000100036, ENSMUST00000080030, ENSMUST00000066698, ENSMUST00000054234,…	525	507	13588	1.37833	1	0.922444	78.0307
GOTERM_BP_FAT	GO:0006163~purine nucleotide metabolic process	11	1.33172	0.0907227	ENSMUST00000077659, ENSMUST00000006435, ENSMUST00000091790, ENSMUST00000005719, ENSMUST00000022013, ENSMUST00000047689, ENSMUST00000025007, ENSMUST00000014698, ENSMUST00000013304, ENSMUST00000031250, ENSMUST00000027111	525	160	13588	1.77938	1	0.93331	80.3865
GOTERM_BP_FAT	GO:0048589~developmental growth	8	0.968523	0.0913927	ENSMUST00000028948, ENSMUST00000084828, ENSMUST00000102817, ENSMUST00000004316, ENSMUST00000048860, ENSMUST00000025374, ENSMUST00000029948, ENSMUST00000025453	525	100	13588	2.07055	1	0.932061	80.6326
GOTERM_BP_FAT	GO:0001701~in utero embryonic development	16	1.93705	0.0933948	ENSMUST00000028948, ENSMUST00000023215, ENSMUST00000005066, ENSMUST00000084828, ENSMUST00000028386, ENSMUST00000022115, ENSMUST00000023952, ENSMUST00000021530, ENSMUST00000020156, ENSMUST00000001562, ENSMUST00000004478, ENSMUST00000022781, ENSMUST00000014917, ENSMUST00000102592, ENSMUST00000038107, ENSMUST00000025453	525	267	13588	1.55098	1	0.933578	81.3507
GOTERM_BP_FAT	GO:0015031~protein transport	33	3.99516	0.0941887	ENSMUST00000013845, ENSMUST00000041589, ENSMUST00000098655, ENSMUST00000033734, ENSMUST00000041905, ENSMUST00000051014, ENSMUST00000073868, ENSMUST00000061764, ENSMUST00000056241, ENSMUST00000043794, ENSMUST00000098990, ENSMUST00000094950, ENSMUST00000090381, ENSMUST00000039018, ENSMUST00000002128, ENSMUST00000033866, ENSMUST00000020858, ENSMUST00000092048, ENSMUST00000020979, ENSMUST00000017975,…	525	651	13588	1.31199	1	0.932621	81.6284
GOTERM_BP_FAT	GO:0030833~regulation of actin filament polymerization	5	0.605327	0.0943562	ENSMUST00000026500, ENSMUST00000022694, ENSMUST00000039018, ENSMUST00000095083, ENSMUST00000070431	525	45	13588	2.87577	1	0.930396	81.6865
GOTERM_BP_FAT	GO:0016311~dephosphorylation	10	1.21065	0.0951395	ENSMUST00000069106, ENSMUST00000098005, ENSMUST00000029433, ENSMUST00000037974, ENSMUST00000059588, ENSMUST00000073961, ENSMUST00000035874, ENSMUST00000085960, ENSMUST00000029053, ENSMUST00000054880, ENSMUST00000097442, ENSMUST00000097302	525	141	13588	1.8356	1	0.929446	81.9559
GOTERM_BP_FAT	GO:0006954~inflammatory response	14	1.69492	0.095881	ENSMUST00000018610, ENSMUST00000023840, ENSMUST00000032265, ENSMUST00000028348, ENSMUST00000000450, ENSMUST00000031318, ENSMUST00000037863, ENSMUST00000100963, ENSMUST00000069616, ENSMUST00000021530, ENSMUST00000028649, ENSMUST00000029948, ENSMUST00000079476, ENSMUST00000030312	525	225	13588	1.61043	1	0.928424	82.2076
GOTERM_BP_FAT	GO:0045664~regulation of neuron differentiation	8	0.968523	0.0989542	ENSMUST00000079828, ENSMUST00000067837, ENSMUST00000102878, ENSMUST00000021333, ENSMUST00000014917, ENSMUST00000078541, ENSMUST00000012664, ENSMUST00000086795, ENSMUST00000064587	525	102	13588	2.02995	1	0.932101	83.2155
GOTERM_BP_FAT	GO:0007492~endoderm development	4	0.484262	0.0994956	ENSMUST00000028386, ENSMUST00000025944, ENSMUST00000001538, ENSMUST00000025453	525	29	13588	3.56992	1	0.930723	83.3874
